# Supplementary material for: Comparative Transcriptional Analysis Identified Characteristic Genes and Patterns in HIV-Infected Immunological Non-Responders
Source: Front Immunol. 2022 Jan 28;13:807890. doi: 10.3389/fimmu.2022.807890 (PMC8832504; doi:10.3389/fimmu.2022.807890)
Supplement: Supplementary file 1 [file Table_1.xlsx]

## Sheet: Table S1
	Table S1a. The matched clinical characteristics of INR and IR patients for RNA-seq.								Table S1b
	Patients	Sex	Age	HAART	HAART	Nadir CD4	Current CD4			IR	INR	p-value
									Sex (male)	87.5&	87.5&	1
	INR-1	M	33	3.8	3TC+AZT+NVP	58	139		Age	37 (33-54)	37 (34-54)	0.959
	IR-1	M	33	3.7	DDI+D4T+NVP	10	1185		HAART	5.2 ± 1.7	5.0 ± 1.7	0.853
									Nadir CD4	12 (6-42)	34 (8-72)	0.505
	INR-2	M	32	4.6	3TC+TDF+NVP	17	257		Current CD4	756 (658-921)	223 (166-250)	0
	IR-2	M	33	4.8	3TC+TDF+NVP	4	650
	INR-3	M	38	4.1	3TC+AZT+NVP	7	241
	IR-3	M	34	4.2	D4T+DDI+NVP	3	876
	INR-4	M	36	8.1	3TC+AZT+NVP	9	174
	IR-4	M	37	7.8	3TC+AZT+NVP	14	805
	INR-5	M	36	6.6	3TC+D4T+NVP	50	230
	IR-5	M	37	6.2	3TC+AZT+NVP	12	683
	INR-6	M	47	3.3	3TC+TDF+EFV	129	253
	IR-6	M	50	3.8	3TC+TDF+EFV	132	606
	INR-7	F	56	3.6	3TC+AZT+NVP	76	163
	IR-7	F	56	3.5	3TC+TDF+NVP	51	936
	INR-8	M	61	6	3TC+D4T+NVP	6	216
	IR-8	M	58	7.4	3TC+TDF+EFV	11	706

## Sheet: Table S2
	Table S2. The RNA-seq DEGs.
	#ID	Symbol	log2FC	Pvalue	regulated
	ENSG00000165949	IFI27	4.04362	0.000701891	up
	ENSG00000108691	CCL2	2.57397	0.0229818	up
	ENSG00000213934	HBG1	2.3208	0.0173989	up
	ENSG00000115155	OTOF	2.11235	0.0185022	up
	ENSG00000126603	GLIS2	2.04444	0.00247928	up
	ENSG00000010030	ETV7	2.01356	0.000217543	up
	ENSG00000196565	HBG2	1.9988	0.0193847	up
	ENSG00000284931	AC104389.5	1.9972	0.0240513	up
	ENSG00000198901	PRC1	1.8751	1.30799e-07	up
	ENSG00000134321	RSAD2	1.74907	0.0143765	up
	ENSG00000133742	CA1	1.69899	0.0269675	up
	ENSG00000127564	PKMYT1	1.68432	0.00143209	up
	ENSG00000185745	IFIT1	1.68333	0.015525	up
	ENSG00000259075	POC1B-GALNT4	1.60327	0.0190702	up
	ENSG00000108679	LGALS3BP	1.57563	0.00338445	up
	ENSG00000184979	USP18	1.51778	0.0191202	up
	ENSG00000135114	OASL	1.47691	0.00149457	up
	ENSG00000119917	IFIT3	1.44222	0.0143714	up
	ENSG00000188056	TREML4	1.42182	0.0339082	up
	ENSG00000111331	OAS3	1.39749	0.0101915	up
	ENSG00000187608	ISG15	1.36114	0.0210514	up
	ENSG00000171860	C3AR1	1.33242	0.00409714	up
	ENSG00000157601	MX1	1.30241	0.0132625	up
	ENSG00000112742	TTK	1.29339	0.000193729	up
	ENSG00000198959	TGM2	1.28255	0.000411099	up
	ENSG00000114737	CISH	1.27683	0.00165189	up
	ENSG00000126787	DLGAP5	1.27275	0.00373945	up
	ENSG00000189013	KIR2DL4	1.26089	0.00617004	up
	ENSG00000260238	PMF1-BGLAP	1.25866	0.0253007	up
	ENSG00000126709	IFI6	1.22199	0.0242383	up
	ENSG00000137804	NUSAP1	1.20536	0.00226322	up
	ENSG00000239975	IGKV1D-33	1.20243	0.0229692	up
	ENSG00000242076	IGKV1-33	1.18661	0.0143998	up
	ENSG00000112299	VNN1	1.17939	0.000132118	up
	ENSG00000092853	CLSPN	1.17691	0.00487713	up
	ENSG00000138646	HERC5	1.15846	0.0159084	up
	ENSG00000122386	ZNF205	1.15447	0.0184823	up
	ENSG00000088325	TPX2	1.13289	0.00114887	up
	ENSG00000143476	DTL	1.12786	0.0103054	up
	ENSG00000110079	MS4A4A	1.11456	0.0456887	up
	ENSG00000134326	CMPK2	1.08824	0.037474	up
	ENSG00000198848	CES1	1.08821	0.00452151	up
	ENSG00000111335	OAS2	1.08538	0.0299614	up
	ENSG00000131747	TOP2A	1.08097	0.00240704	up
	ENSG00000171848	RRM2	1.07748	0.00358538	up
	ENSG00000148773	MKI67	1.07456	0.00285838	up
	ENSG00000087586	AURKA	1.06385	0.00586129	up
	ENSG00000142089	IFITM3	1.06122	0.0130574	up
	ENSG00000162614	NEXN	1.06106	0.0261352	up
	ENSG00000176890	TYMS	1.05968	0.00824608	up
	ENSG00000237649	KIFC1	1.05148	0.00679353	up
	ENSG00000138160	KIF11	1.05008	0.00207909	up
	ENSG00000265118	AC134669.1	1.04997	0.0456604	up
	ENSG00000165304	MELK	1.04278	0.0182284	up
	ENSG00000136842	TMOD1	1.03665	0.0430105	up
	ENSG00000166035	LIPC	1.0314	0.0263906	up
	ENSG00000104951	IL4I1	1.02936	0.0109306	up
	ENSG00000196141	SPATS2L	1.0275	0.0109535	up
	ENSG00000121858	TNFSF10	1.02042	0.00220882	up
	ENSG00000162078	ZG16B	1.02029	0.0368364	up
	ENSG00000133216	EPHB2	1.00996	0.00910337	up
	ENSG00000072571	HMMR	1.00716	0.0181033	up
	ENSG00000178184	PARD6G	0.999904	0.0449113	up
	ENSG00000185339	TCN2	0.997457	0.00212493	up
	ENSG00000131153	GINS2	0.995575	0.0190361	up
	ENSG00000047597	XK	0.993316	0.0198947	up
	ENSG00000103257	SLC7A5	0.991685	0.0171052	up
	ENSG00000123485	HJURP	0.990225	0.00816535	up
	ENSG00000138180	CEP55	0.988734	0.0327914	up
	ENSG00000089127	OAS1	0.987465	0.0460195	up
	ENSG00000141753	IGFBP4	0.986298	0.00174868	up
	ENSG00000142494	SLC47A1	0.968668	0.0109599	up
	ENSG00000169679	BUB1	0.968078	0.0209886	up
	ENSG00000109805	NCAPG	0.962535	0.0139149	up
	ENSG00000119922	IFIT2	0.95882	0.0191319	up
	ENSG00000123892	RAB38	0.958633	0.00329016	up
	ENSG00000171049	FPR2	0.950542	0.035571	up
	ENSG00000071539	TRIP13	0.930113	0.0219988	up
	ENSG00000153208	MERTK	0.927928	0.0031575	up
	ENSG00000169607	CKAP2L	0.915857	0.0173892	up
	ENSG00000038945	MSR1	0.914895	0.0203865	up
	ENSG00000133106	EPSTI1	0.91222	0.0362206	up
	ENSG00000243896	OR2A7	0.909955	0.0130307	up
	ENSG00000175063	UBE2C	0.900005	0.022342	up
	ENSG00000136960	ENPP2	0.897453	0.0332953	up
	ENSG00000189057	FAM111B	0.896914	0.0124006	up
	ENSG00000215784	FAM72D	0.893458	0.00736971	up
	ENSG00000093009	CDC45	0.891629	0.0396714	up
	ENSG00000130487	KLHDC7B	0.89054	0.0490786	up
	ENSG00000137843	PAK6	0.88458	0.0367732	up
	ENSG00000143297	FCRL5	0.864136	0.0269951	up
	ENSG00000159189	C1QC	0.861612	0.0438867	up
	ENSG00000085840	ORC1	0.857011	0.015329	up
	ENSG00000173801	JUP	0.854904	0.0296535	up
	ENSG00000136231	IGF2BP3	0.854175	0.015657	up
	ENSG00000157456	CCNB2	0.852038	0.0201427	up
	ENSG00000095794	CREM	0.851995	0.0095636	up
	ENSG00000094804	CDC6	0.847173	0.0286965	up
	ENSG00000163808	KIF15	0.845594	0.0358644	up
	ENSG00000115902	SLC1A4	0.821268	0.00101037	up
	ENSG00000145386	CCNA2	0.808079	0.0207181	up
	ENSG00000167513	CDT1	0.805953	0.0258752	up
	ENSG00000064989	CALCRL	0.804062	0.0446454	up
	ENSG00000004468	CD38	0.803624	0.00945736	up
	ENSG00000113368	LMNB1	0.791188	0.00076519	up
	ENSG00000055332	EIF2AK2	0.791166	0.0245056	up
	ENSG00000113494	PRLR	0.789203	0.0261981	up
	ENSG00000125148	MT2A	0.782981	0.0257721	up
	ENSG00000101916	TLR8	0.781155	0.00234259	up
	ENSG00000121152	NCAPH	0.775558	0.0201763	up
	ENSG00000124721	DNAH8	0.77374	0.0452228	up
	ENSG00000160932	LY6E	0.762441	0.0360805	up
	ENSG00000137198	GMPR	0.761393	0.023183	up
	ENSG00000089685	BIRC5	0.761286	0.044288	up
	ENSG00000139832	RAB20	0.757562	0.0189306	up
	ENSG00000117724	CENPF	0.755755	0.0396864	up
	ENSG00000132357	CARD6	0.754654	0.0183879	up
	ENSG00000117228	GBP1	0.754003	0.0474635	up
	ENSG00000277117	FP565260.3	0.750263	0.0215978	up
	ENSG00000205413	SAMD9	0.749774	0.035479	up
	ENSG00000138496	PARP9	0.742979	0.0305494	up
	ENSG00000105991	HOXA1	0.740585	0.0422505	up
	ENSG00000171241	SHCBP1	0.735035	0.0380191	up
	ENSG00000141570	CBX8	0.730916	0.0155571	up
	ENSG00000010539	ZNF200	0.716492	0.0460129	up
	ENSG00000115415	STAT1	0.713209	0.0385822	up
	ENSG00000085644	ZNF213	0.708546	0.0481698	up
	ENSG00000133574	GIMAP4	0.701936	0.0328739	up
	ENSG00000216490	IFI30	0.692847	0.0363417	up
	ENSG00000185090	MANEAL	0.691114	0.0322634	up
	ENSG00000167981	ZNF597	0.689627	0.0333399	up
	ENSG00000188313	PLSCR1	0.687951	0.0457145	up
	ENSG00000150627	WDR17	0.677365	0.0319167	up
	ENSG00000172594	SMPDL3A	0.665162	0.0149127	up
	ENSG00000172159	FRMD3	0.665008	0.0146143	up
	ENSG00000164342	TLR3	0.661753	0.0350605	up
	ENSG00000140987	ZSCAN32	0.658188	0.0104073	up
	ENSG00000136869	TLR4	0.657495	0.00431445	up
	ENSG00000007968	E2F2	0.655382	0.0196075	up
	ENSG00000116741	RGS2	0.654168	0.00707381	up
	ENSG00000135211	TMEM60	0.643445	0.0217663	up
	ENSG00000124593	AL365205.1	0.630159	0.0475187	up
	ENSG00000076003	MCM6	0.611033	0.00670854	up
	ENSG00000105011	ASF1B	0.604957	0.0187043	up
	ENSG00000152056	AP1S3	0.600688	0.048977	up
	ENSG00000162654	GBP4	0.600293	0.0213091	up
	ENSG00000150967	ABCB9	-0.585546	0.0272271	down
	ENSG00000007545	CRAMP1	-0.587956	0.0463029	down
	ENSG00000172058	SERF1A	-0.590253	0.0455807	down
	ENSG00000172878	METAP1D	-0.590869	0.0422731	down
	ENSG00000184465	WDR27	-0.591615	0.0172409	down
	ENSG00000035115	SH3YL1	-0.593532	0.0029193	down
	ENSG00000063127	SLC6A16	-0.596961	0.0168828	down
	ENSG00000185101	ANO9	-0.603759	0.0112808	down
	ENSG00000167526	RPL13	-0.610582	0.019268	down
	ENSG00000144152	FBLN7	-0.612379	0.0493968	down
	ENSG00000160226	CFAP410	-0.6128	0.00706192	down
	ENSG00000204387	C6orf48	-0.614387	0.00654484	down
	ENSG00000183397	C19orf71	-0.617861	0.0478415	down
	ENSG00000124374	PAIP2B	-0.620499	0.00948867	down
	ENSG00000137070	IL11RA	-0.625902	0.0159901	down
	ENSG00000065717	TLE2	-0.629712	0.0315346	down
	ENSG00000186026	ZNF284	-0.634211	0.0398017	down
	ENSG00000130005	GAMT	-0.634422	0.0317997	down
	ENSG00000196440	ARMCX4	-0.634909	0.0376239	down
	ENSG00000144026	ZNF514	-0.635663	0.0261279	down
	ENSG00000139631	CSAD	-0.639408	0.0412472	down
	ENSG00000145908	ZNF300	-0.642116	0.0479625	down
	ENSG00000132635	PCED1A	-0.643679	0.00446372	down
	ENSG00000080546	SESN1	-0.644732	0.00122141	down
	ENSG00000064547	LPAR2	-0.645072	0.0433112	down
	ENSG00000143793	C1orf35	-0.648876	0.0202731	down
	ENSG00000189171	S100A13	-0.650864	0.0402046	down
	ENSG00000160447	PKN3	-0.651176	0.0335163	down
	ENSG00000197928	ZNF677	-0.652558	0.023557	down
	ENSG00000160323	ADAMTS13	-0.655321	0.0461984	down
	ENSG00000139190	VAMP1	-0.662604	0.0102037	down
	ENSG00000215252	GOLGA8B	-0.66412	0.0244264	down
	ENSG00000282246	AL157392.5	-0.665289	0.0446819	down
	ENSG00000165995	CACNB2	-0.670426	0.0401995	down
	ENSG00000182809	CRIP2	-0.672797	0.0193944	down
	ENSG00000197774	EME2	-0.673937	0.0127251	down
	ENSG00000158079	PTPDC1	-0.67401	0.033976	down
	ENSG00000116661	FBXO2	-0.676473	0.022269	down
	ENSG00000235194	PPP1R3E	-0.678909	0.0367992	down
	ENSG00000143434	SEMA6C	-0.681904	0.0338098	down
	ENSG00000167685	ZNF444	-0.686447	0.0311498	down
	ENSG00000120129	DUSP1	-0.688037	0.0224614	down
	ENSG00000197782	ZNF780A	-0.689272	0.0121416	down
	ENSG00000138193	PLCE1	-0.69188	0.0268756	down
	ENSG00000181652	ATG9B	-0.692444	0.0451052	down
	ENSG00000073605	GSDMB	-0.69334	0.0149736	down
	ENSG00000161551	ZNF577	-0.69366	0.0119603	down
	ENSG00000120915	EPHX2	-0.69379	0.0168487	down
	ENSG00000092421	SEMA6A	-0.694896	0.0177884	down
	ENSG00000154134	ROBO3	-0.695149	0.0284868	down
	ENSG00000258472	AC005726.1	-0.696144	0.0421654	down
	ENSG00000106333	PCOLCE	-0.711243	0.0304584	down
	ENSG00000108515	ENO3	-0.711752	0.021814	down
	ENSG00000059122	FLYWCH1	-0.713963	0.00176853	down
	ENSG00000102934	PLLP	-0.714283	0.00861415	down
	ENSG00000161298	ZNF382	-0.715342	0.0171096	down
	ENSG00000163660	CCNL1	-0.720074	0.016209	down
	ENSG00000169884	WNT10B	-0.722269	0.033528	down
	ENSG00000182195	LDOC1	-0.723623	0.0262825	down
	ENSG00000205307	SAP25	-0.731156	0.0065809	down
	ENSG00000132661	NXT1	-0.731189	0.0175655	down
	ENSG00000224877	NDUFAF8	-0.732064	0.0176107	down
	ENSG00000059145	UNKL	-0.735654	0.0427828	down
	ENSG00000186854	TRABD2A	-0.736278	0.00630584	down
	ENSG00000175265	GOLGA8A	-0.737199	0.0340903	down
	ENSG00000115687	PASK	-0.737992	0.0012831	down
	ENSG00000055955	ITIH4	-0.738682	0.0252636	down
	ENSG00000143450	OAZ3	-0.738838	0.034011	down
	ENSG00000058453	CROCC	-0.743044	0.00917179	down
	ENSG00000256806	C17orf100	-0.743644	0.0269808	down
	ENSG00000165644	COMTD1	-0.744557	0.0406433	down
	ENSG00000152582	SPEF2	-0.747412	0.0269426	down
	ENSG00000117616	RSRP1	-0.749648	0.00512363	down
	ENSG00000140009	ESR2	-0.750466	0.0353515	down
	ENSG00000213199	ASIC3	-0.753594	0.0410377	down
	ENSG00000185522	LMNTD2	-0.761136	0.0159636	down
	ENSG00000174669	SLC29A2	-0.768568	0.00895414	down
	ENSG00000221944	TIGD1	-0.769353	0.00308516	down
	ENSG00000123453	SARDH	-0.769714	0.041025	down
	ENSG00000133466	C1QTNF6	-0.778137	0.0107925	down
	ENSG00000143127	ITGA10	-0.780761	0.0498096	down
	ENSG00000103227	LMF1	-0.78607	0.0491359	down
	ENSG00000059915	PSD	-0.789444	0.0246142	down
	ENSG00000275395	FCGBP	-0.790062	0.00514814	down
	ENSG00000100906	NFKBIA	-0.792122	0.0261285	down
	ENSG00000158106	RHPN1	-0.799926	0.0127618	down
	ENSG00000085465	OVGP1	-0.800047	0.0123178	down
	ENSG00000182154	MRPL41	-0.802543	0.0158874	down
	ENSG00000142102	PGGHG	-0.805863	0.0039191	down
	ENSG00000142920	AZIN2	-0.806113	0.0308087	down
	ENSG00000185761	ADAMTSL5	-0.806413	0.0262202	down
	ENSG00000171680	PLEKHG5	-0.810938	0.0498178	down
	ENSG00000171444	MCC	-0.816428	0.0396237	down
	ENSG00000186105	LRRC70	-0.817058	0.0392484	down
	ENSG00000070018	LRP6	-0.81767	0.0370515	down
	ENSG00000272031	ANKRD34A	-0.818626	0.0172133	down
	ENSG00000154027	AK5	-0.837053	0.0158795	down
	ENSG00000070087	PFN2	-0.839421	0.00883258	down
	ENSG00000160051	IQCC	-0.842963	0.010217	down
	ENSG00000164050	PLXNB1	-0.846669	0.0170776	down
	ENSG00000215788	TNFRSF25	-0.851118	0.00440862	down
	ENSG00000273513	TBC1D3K	-0.85396	0.00594622	down
	ENSG00000233927	RPS28	-0.856374	0.00165594	down
	ENSG00000141232	TOB1	-0.858506	0.0031666	down
	ENSG00000162591	MEGF6	-0.862265	0.00666907	down
	ENSG00000166341	DCHS1	-0.866521	0.00550803	down
	ENSG00000187726	DNAJB13	-0.871003	0.00797066	down
	ENSG00000168056	LTBP3	-0.878305	0.00266718	down
	ENSG00000285641	AL358472.6	-0.888982	0.0162408	down
	ENSG00000176293	ZNF135	-0.891223	0.0371283	down
	ENSG00000142798	HSPG2	-0.899758	0.0227987	down
	ENSG00000142552	RCN3	-0.903051	0.0175283	down
	ENSG00000131188	PRR7	-0.906468	0.039811	down
	ENSG00000142303	ADAMTS10	-0.906819	0.0227553	down
	ENSG00000142156	COL6A1	-0.910177	0.0358385	down
	ENSG00000171451	DSEL	-0.913836	0.0460452	down
	ENSG00000179698	WDR97	-0.923	0.00665359	down
	ENSG00000103202	NME4	-0.933572	0.00823152	down
	ENSG00000164512	ANKRD55	-0.936157	0.0436688	down
	ENSG00000097096	SYDE2	-0.941983	0.0233822	down
	ENSG00000163435	ELF3	-0.944577	0.00920259	down
	ENSG00000004838	ZMYND10	-0.970861	0.010674	down
	ENSG00000170345	FOS	-0.99374	0.0111456	down
	ENSG00000196411	EPHB4	-1.00461	0.0237328	down
	ENSG00000127586	CHTF18	-1.01996	0.0154056	down
	ENSG00000197093	GAL3ST4	-1.03088	0.00426413	down
	ENSG00000065054	SLC9A3R2	-1.03093	0.0470412	down
	ENSG00000092529	CAPN3	-1.04439	0.00302958	down
	ENSG00000091986	CCDC80	-1.04667	0.0197381	down
	ENSG00000204172	AGAP9	-1.05458	0.00293656	down
	ENSG00000170074	FAM153A	-1.08541	0.0106319	down
	ENSG00000170485	NPAS2	-1.08569	0.0166296	down
	ENSG00000162576	MXRA8	-1.08693	0.00560899	down
	ENSG00000160321	ZNF208	-1.09796	0.0458857	down
	ENSG00000274588	DGKK	-1.10211	0.0296022	down
	ENSG00000187627	RGPD1	-1.10506	0.00883368	down
	ENSG00000111863	ADTRP	-1.11213	0.021908	down
	ENSG00000254413	CHKB-CPT1B	-1.11301	6.26206e-05	down
	ENSG00000139160	ETFBKMT	-1.1188	0.014487	down
	ENSG00000072195	SPEG	-1.12493	0.0103212	down
	ENSG00000087074	PPP1R15A	-1.12921	0.0172659	down
	ENSG00000002933	TMEM176A	-1.13457	0.0398303	down
	ENSG00000285476	AC139491.7	-1.14147	0.00468668	down
	ENSG00000175602	CCDC85B	-1.14211	0.0382826	down
	ENSG00000103254	FAM173A	-1.14283	0.0245996	down
	ENSG00000242612	DECR2	-1.15108	0.021097	down
	ENSG00000213420	GPC2	-1.17542	0.00459252	down
	ENSG00000241489	AC244197.3	-1.1929	0.00484429	down
	ENSG00000276070	CCL4L2	-1.23602	0.0223699	down
	ENSG00000183691	NOG	-1.261	0.02648	down
	ENSG00000179344	HLA-DQB1	-1.26994	0.0342054	down
	ENSG00000185304	RGPD2	-1.30561	0.00242248	down
	ENSG00000285292	ABCF2	-1.32834	0.0099038	down
	ENSG00000178038	ALS2CL	-1.36408	1.12797e-05	down
	ENSG00000281106	TMEM272	-1.39671	0.0300419	down
	ENSG00000280670	CCDC163	-1.41433	0.000437529	down
	ENSG00000130812	ANGPTL6	-1.47499	0.00413928	down
	ENSG00000182986	ZNF320	-1.58593	0.0136423	down
	ENSG00000276085	CCL3L1	-1.59216	0.0231925	down
	ENSG00000135960	EDAR	-1.70871	6.48806e-05	down
	ENSG00000026036	RTEL1-TNFRSF6B	-1.75238	0.0143448	down
	ENSG00000163993	S100P	-1.79061	0.0492304	down
	ENSG00000243708	PLA2G4B	-1.79471	0.00590741	down
	ENSG00000116396	KCNC4	-1.83499	2.85441e-05	down
	ENSG00000125538	IL1B	-1.83924	0.0185279	down
	ENSG00000255508	AP002990.1	-1.97065	0.000462543	down
	ENSG00000125740	FOSB	-2.45288	0.00134643	down
	ENSG00000156886	ITGAD	-2.47447	2.89056e-06	down
	ENSG00000277957	SENP3-EIF4A1	-2.7432	0.00437838	down
	ENSG00000164082	GRM2	-3.0758	0.000171324	down

## Sheet: Table S3
	Table S3. The GO analysis on DEGs.
	Go term	#term ID	term description	observed gene count	background gene count	strength	false discovery rate	matching proteins in your network (IDs)	matching proteins in your network (labels)
	Biological process	GO:0051607	Defense response to virus	21	210	1.15	2.72e-13	9606.ENSP00000228928,9606.ENSP00000233057,9606.ENSP00000257570,9606.ENSP00000264350,9606.ENSP00000296795,9606.ENSP00000312082,9606.ENSP00000342278,9606.ENSP00000342513,9606.ENSP00000345494,9606.ENSP00000353512,9606.ENSP00000354394,9606.ENSP00000359504,9606.ENSP00000360869,9606.ENSP00000360883,9606.ENSP00000360891,9606.ENSP00000368699,9606.ENSP00000371471,9606.ENSP00000381601,9606.ENSP00000382707,…	OAS3,EIF2AK2,OASL,HERC5,TLR3,TLR8,OAS2,IFI6,PLSCR1,PARP9,STAT1,GBP1,IFIT1,IFIT3,IFIT2,ISG15,RSAD2,MX1,IFITM3,OAS1,IFI27
	Biological process	GO:0060337	Type i interferon signaling pathway	14	67	1.47	4.57e-12	9606.ENSP00000228928,9606.ENSP00000257570,9606.ENSP00000342278,9606.ENSP00000342513,9606.ENSP00000354394,9606.ENSP00000360869,9606.ENSP00000360883,9606.ENSP00000360891,9606.ENSP00000368699,9606.ENSP00000371471,9606.ENSP00000381601,9606.ENSP00000382707,9606.ENSP00000388001,9606.ENSP00000483430	OAS3,OASL,OAS2,IFI6,STAT1,IFIT1,IFIT3,IFIT2,ISG15,RSAD2,MX1,IFITM3,OAS1,IFI27
	Biological process	GO:1903047	Mitotic cell cycle process	29	616	0.82	5.52e-12	9606.ENSP00000166345,9606.ENSP00000209728,9606.ENSP00000216911,9606.ENSP00000240423,9606.ENSP00000247191,9606.ENSP00000251496,9606.ENSP00000260731,9606.ENSP00000262300,9606.ENSP00000264156,9606.ENSP00000274026,9606.ENSP00000288207,9606.ENSP00000298048,9606.ENSP00000300403,9606.ENSP00000301019,9606.ENSP00000301633,9606.ENSP00000302530,9606.ENSP00000312995,9606.ENSP00000315644,9606.ENSP00000348838,…	TRIP13,CDC6,AURKA,NCAPH,DLGAP5,NCAPG,KIF11,PKMYT1,MCM6,CCNA2,CCNB2,MELK,TPX2,CDT1,BIRC5,BUB1,CLSPN,TYMS,UBE2C,RRM2,CENPF,TTK,CEP55,ORC1,PRC1,KIFC1,CDC45,TOP2A,NUSAP1
	Biological process	GO:0000278	Mitotic cell cycle	30	695	0.78	1.06e-11	9606.ENSP00000166345,9606.ENSP00000209728,9606.ENSP00000216911,9606.ENSP00000240423,9606.ENSP00000247191,9606.ENSP00000251496,9606.ENSP00000260731,9606.ENSP00000262300,9606.ENSP00000264156,9606.ENSP00000274026,9606.ENSP00000288207,9606.ENSP00000298048,9606.ENSP00000300403,9606.ENSP00000301019,9606.ENSP00000301633,9606.ENSP00000302530,9606.ENSP00000312995,9606.ENSP00000315644,9606.ENSP00000324020,…	TRIP13,CDC6,AURKA,NCAPH,DLGAP5,NCAPG,KIF11,PKMYT1,MCM6,CCNA2,CCNB2,MELK,TPX2,CDT1,BIRC5,BUB1,CLSPN,TYMS,KIF15,UBE2C,RRM2,CENPF,TTK,CEP55,ORC1,PRC1,KIFC1,CDC45,TOP2A,NUSAP1
	Biological process	GO:0045087	Innate immune response	29	703	0.76	7.48e-11	9606.ENSP00000225831,9606.ENSP00000228928,9606.ENSP00000233057,9606.ENSP00000245185,9606.ENSP00000257570,9606.ENSP00000264350,9606.ENSP00000267328,9606.ENSP00000296795,9606.ENSP00000312082,9606.ENSP00000342278,9606.ENSP00000342513,9606.ENSP00000342570,9606.ENSP00000353512,9606.ENSP00000354394,9606.ENSP00000356905,9606.ENSP00000359490,9606.ENSP00000359504,9606.ENSP00000360869,9606.ENSP00000360883,…	CCL2,OAS3,EIF2AK2,MT2A,OASL,HERC5,RAB20,TLR3,TLR8,OAS2,IFI6,TREML4,PARP9,STAT1,VNN1,GBP4,GBP1,IFIT1,IFIT3,IFIT2,TLR4,C1QC,ISG15,RSAD2,MX1,IFITM3,IFI30,OAS1,IFI27
	Biological process	GO:0098542	Defense response to other organism	31	900	0.68	7.83e-10	9606.ENSP00000225831,9606.ENSP00000228928,9606.ENSP00000233057,9606.ENSP00000245185,9606.ENSP00000257570,9606.ENSP00000264350,9606.ENSP00000267328,9606.ENSP00000296795,9606.ENSP00000312082,9606.ENSP00000342278,9606.ENSP00000342513,9606.ENSP00000342570,9606.ENSP00000345494,9606.ENSP00000353512,9606.ENSP00000354394,9606.ENSP00000356905,9606.ENSP00000359490,9606.ENSP00000359504,9606.ENSP00000360869,…	CCL2,OAS3,EIF2AK2,MT2A,OASL,HERC5,RAB20,TLR3,TLR8,OAS2,IFI6,TREML4,PLSCR1,PARP9,STAT1,VNN1,GBP4,GBP1,IFIT1,IFIT3,IFIT2,TLR4,C1QC,ISG15,RSAD2,MX1,IFITM3,IFI30,OAS1,FPR2,IFI27
	Biological process	GO:0045069	Regulation of viral genome replication	13	99	1.26	2.18e-09	9606.ENSP00000228928,9606.ENSP00000233057,9606.ENSP00000257570,9606.ENSP00000342278,9606.ENSP00000345494,9606.ENSP00000360869,9606.ENSP00000368699,9606.ENSP00000371471,9606.ENSP00000381601,9606.ENSP00000382707,9606.ENSP00000388001,9606.ENSP00000411532,9606.ENSP00000483430	OAS3,EIF2AK2,OASL,OAS2,PLSCR1,IFIT1,ISG15,RSAD2,MX1,IFITM3,OAS1,TOP2A,IFI27
	Biological process	GO:0007049	Cell cycle	36	1313	0.58	3.98e-09	9606.ENSP00000166345,9606.ENSP00000209728,9606.ENSP00000216911,9606.ENSP00000235382,9606.ENSP00000240423,9606.ENSP00000247191,9606.ENSP00000251496,9606.ENSP00000260731,9606.ENSP00000262300,9606.ENSP00000264156,9606.ENSP00000274026,9606.ENSP00000288207,9606.ENSP00000298048,9606.ENSP00000300403,9606.ENSP00000301019,9606.ENSP00000301633,9606.ENSP00000302530,9606.ENSP00000312995,9606.ENSP00000315644,…	TRIP13,CDC6,AURKA,RGS2,NCAPH,DLGAP5,NCAPG,KIF11,PKMYT1,MCM6,CCNA2,CCNB2,MELK,TPX2,CDT1,BIRC5,BUB1,CLSPN,TYMS,KIF15,PARD6G,UBE2C,RRM2,E2F2,CENPF,PMF1-BGLAP,MKI67,TTK,CEP55,ORC1,PRC1,KIFC1,CDC45,TOP2A,HJURP,NUSAP1
	Biological process	GO:0045071	Negative regulation of viral genome replication	11	61	1.4	4.76e-09	9606.ENSP00000228928,9606.ENSP00000233057,9606.ENSP00000257570,9606.ENSP00000342278,9606.ENSP00000345494,9606.ENSP00000360869,9606.ENSP00000368699,9606.ENSP00000371471,9606.ENSP00000381601,9606.ENSP00000382707,9606.ENSP00000388001	OAS3,EIF2AK2,OASL,OAS2,PLSCR1,IFIT1,ISG15,RSAD2,MX1,IFITM3,OAS1
	Biological process	GO:0006952	Defense response	35	1296	0.58	1.11e-08	9606.ENSP00000225831,9606.ENSP00000228928,9606.ENSP00000233057,9606.ENSP00000245185,9606.ENSP00000257570,9606.ENSP00000262776,9606.ENSP00000264350,9606.ENSP00000267328,9606.ENSP00000269593,9606.ENSP00000296795,9606.ENSP00000302079,9606.ENSP00000312082,9606.ENSP00000339634,9606.ENSP00000342278,9606.ENSP00000342513,9606.ENSP00000342570,9606.ENSP00000345494,9606.ENSP00000353512,9606.ENSP00000354394,…	CCL2,OAS3,EIF2AK2,MT2A,OASL,LGALS3BP,HERC5,RAB20,IGFBP4,TLR3,C3AR1,TLR8,KIR2DL4,OAS2,IFI6,TREML4,PLSCR1,PARP9,STAT1,VNN1,GBP4,GBP1,IFIT1,IFIT3,IFIT2,TLR4,C1QC,ISG15,RSAD2,MX1,IFITM3,IFI30,OAS1,FPR2,IFI27
	Biological process	GO:0022402	Cell cycle process	30	976	0.63	2.05e-08	9606.ENSP00000166345,9606.ENSP00000209728,9606.ENSP00000216911,9606.ENSP00000240423,9606.ENSP00000247191,9606.ENSP00000251496,9606.ENSP00000260731,9606.ENSP00000262300,9606.ENSP00000264156,9606.ENSP00000274026,9606.ENSP00000288207,9606.ENSP00000298048,9606.ENSP00000300403,9606.ENSP00000301019,9606.ENSP00000301633,9606.ENSP00000302530,9606.ENSP00000312995,9606.ENSP00000315644,9606.ENSP00000343144,…	TRIP13,CDC6,AURKA,NCAPH,DLGAP5,NCAPG,KIF11,PKMYT1,MCM6,CCNA2,CCNB2,MELK,TPX2,CDT1,BIRC5,BUB1,CLSPN,TYMS,PARD6G,UBE2C,RRM2,CENPF,TTK,CEP55,ORC1,PRC1,KIFC1,CDC45,TOP2A,NUSAP1
	Biological process	GO:0051707	Response to other organism	34	1256	0.58	2.05e-08	9606.ENSP00000225831,9606.ENSP00000228928,9606.ENSP00000233057,9606.ENSP00000245185,9606.ENSP00000256722,9606.ENSP00000257570,9606.ENSP00000264350,9606.ENSP00000267328,9606.ENSP00000296795,9606.ENSP00000312082,9606.ENSP00000333938,9606.ENSP00000342278,9606.ENSP00000342513,9606.ENSP00000342570,9606.ENSP00000345494,9606.ENSP00000353512,9606.ENSP00000354394,9606.ENSP00000356905,9606.ENSP00000359490,…	CCL2,OAS3,EIF2AK2,MT2A,CMPK2,OASL,HERC5,RAB20,TLR3,TLR8,NEXN,OAS2,IFI6,TREML4,PLSCR1,PARP9,STAT1,VNN1,GBP4,GBP1,IFIT1,IFIT3,IFIT2,TLR4,C1QC,ISG15,RSAD2,MX1,IFITM3,IFI30,OAS1,FPR2,PRLR,IFI27
	Biological process	GO:0007088	Regulation of mitotic nuclear division	14	162	1.08	3.08e-08	9606.ENSP00000166345,9606.ENSP00000209728,9606.ENSP00000216911,9606.ENSP00000247191,9606.ENSP00000260731,9606.ENSP00000262300,9606.ENSP00000301019,9606.ENSP00000301633,9606.ENSP00000302530,9606.ENSP00000348838,9606.ENSP00000355922,9606.ENSP00000357643,9606.ENSP00000358813,9606.ENSP00000453403	TRIP13,CDC6,AURKA,DLGAP5,KIF11,PKMYT1,CDT1,BIRC5,BUB1,UBE2C,CENPF,MKI67,TTK,NUSAP1
	Biological process	GO:0048285	Organelle fission	18	318	0.9	3.08e-08	9606.ENSP00000166345,9606.ENSP00000216911,9606.ENSP00000240423,9606.ENSP00000247191,9606.ENSP00000251496,9606.ENSP00000260731,9606.ENSP00000288207,9606.ENSP00000300403,9606.ENSP00000301019,9606.ENSP00000301633,9606.ENSP00000302530,9606.ENSP00000348838,9606.ENSP00000358813,9606.ENSP00000377793,9606.ENSP00000381601,9606.ENSP00000393963,9606.ENSP00000411532,9606.ENSP00000453403	TRIP13,AURKA,NCAPH,DLGAP5,NCAPG,KIF11,CCNB2,TPX2,CDT1,BIRC5,BUB1,UBE2C,TTK,PRC1,MX1,KIFC1,TOP2A,NUSAP1
	Biological process	GO:0048525	Negative regulation of viral process	12	105	1.2	3.64e-08	9606.ENSP00000228928,9606.ENSP00000233057,9606.ENSP00000257570,9606.ENSP00000342278,9606.ENSP00000345494,9606.ENSP00000354394,9606.ENSP00000360869,9606.ENSP00000368699,9606.ENSP00000371471,9606.ENSP00000381601,9606.ENSP00000382707,9606.ENSP00000388001	OAS3,EIF2AK2,OASL,OAS2,PLSCR1,STAT1,IFIT1,ISG15,RSAD2,MX1,IFITM3,OAS1
	Biological process	GO:0034097	Response to cytokine	31	1101	0.59	5.08e-08	9606.ENSP00000225831,9606.ENSP00000226279,9606.ENSP00000228928,9606.ENSP00000233057,9606.ENSP00000245185,9606.ENSP00000257570,9606.ENSP00000261366,9606.ENSP00000267328,9606.ENSP00000296795,9606.ENSP00000301633,9606.ENSP00000315644,9606.ENSP00000342278,9606.ENSP00000342513,9606.ENSP00000345494,9606.ENSP00000354394,9606.ENSP00000359490,9606.ENSP00000359504,9606.ENSP00000360869,9606.ENSP00000360883,…	CCL2,CD38,OAS3,EIF2AK2,MT2A,OASL,LMNB1,RAB20,TLR3,BIRC5,TYMS,OAS2,IFI6,PLSCR1,STAT1,GBP4,GBP1,IFIT1,IFIT3,IFIT2,TLR4,ISG15,RSAD2,MX1,IFITM3,IFI30,OAS1,CISH,CA1,PRLR,IFI27
	Biological process	GO:0000280	Nuclear division	17	291	0.91	5.6e-08	9606.ENSP00000166345,9606.ENSP00000216911,9606.ENSP00000240423,9606.ENSP00000247191,9606.ENSP00000251496,9606.ENSP00000260731,9606.ENSP00000288207,9606.ENSP00000300403,9606.ENSP00000301019,9606.ENSP00000301633,9606.ENSP00000302530,9606.ENSP00000348838,9606.ENSP00000358813,9606.ENSP00000377793,9606.ENSP00000393963,9606.ENSP00000411532,9606.ENSP00000453403	TRIP13,AURKA,NCAPH,DLGAP5,NCAPG,KIF11,CCNB2,TPX2,CDT1,BIRC5,BUB1,UBE2C,TTK,PRC1,KIFC1,TOP2A,NUSAP1
	Biological process	GO:0034341	Response to interferon-gamma	14	182	1.03	9.23e-08	9606.ENSP00000225831,9606.ENSP00000228928,9606.ENSP00000245185,9606.ENSP00000257570,9606.ENSP00000267328,9606.ENSP00000296795,9606.ENSP00000342278,9606.ENSP00000354394,9606.ENSP00000359490,9606.ENSP00000359504,9606.ENSP00000363089,9606.ENSP00000382707,9606.ENSP00000384886,9606.ENSP00000388001	CCL2,OAS3,MT2A,OASL,RAB20,TLR3,OAS2,STAT1,GBP4,GBP1,TLR4,IFITM3,IFI30,OAS1
	Biological process	GO:0140014	Mitotic nuclear division	13	156	1.07	1.55e-07	9606.ENSP00000216911,9606.ENSP00000240423,9606.ENSP00000247191,9606.ENSP00000251496,9606.ENSP00000260731,9606.ENSP00000288207,9606.ENSP00000300403,9606.ENSP00000301019,9606.ENSP00000301633,9606.ENSP00000348838,9606.ENSP00000377793,9606.ENSP00000393963,9606.ENSP00000453403	AURKA,NCAPH,DLGAP5,NCAPG,KIF11,CCNB2,TPX2,CDT1,BIRC5,UBE2C,PRC1,KIFC1,NUSAP1
	Biological process	GO:0071346	Cellular response to interferon-gamma	13	161	1.05	2.14e-07	9606.ENSP00000225831,9606.ENSP00000228928,9606.ENSP00000245185,9606.ENSP00000257570,9606.ENSP00000267328,9606.ENSP00000296795,9606.ENSP00000342278,9606.ENSP00000354394,9606.ENSP00000359490,9606.ENSP00000359504,9606.ENSP00000363089,9606.ENSP00000384886,9606.ENSP00000388001	CCL2,OAS3,MT2A,OASL,RAB20,TLR3,OAS2,STAT1,GBP4,GBP1,TLR4,IFI30,OAS1
	Biological process	GO:0051301	Cell division	20	493	0.75	3.92e-07	9606.ENSP00000209728,9606.ENSP00000216911,9606.ENSP00000240423,9606.ENSP00000251496,9606.ENSP00000260731,9606.ENSP00000274026,9606.ENSP00000288207,9606.ENSP00000300403,9606.ENSP00000301019,9606.ENSP00000301633,9606.ENSP00000302530,9606.ENSP00000343144,9606.ENSP00000348838,9606.ENSP00000355922,9606.ENSP00000357259,9606.ENSP00000360540,9606.ENSP00000377793,9606.ENSP00000393963,9606.ENSP00000411532,…	CDC6,AURKA,NCAPH,NCAPG,KIF11,CCNA2,CCNB2,TPX2,CDT1,BIRC5,BUB1,PARD6G,UBE2C,CENPF,PMF1-BGLAP,CEP55,PRC1,KIFC1,TOP2A,NUSAP1
	Biological process	GO:0007346	Regulation of mitotic cell cycle	23	676	0.68	4.74e-07	9606.ENSP00000166345,9606.ENSP00000209728,9606.ENSP00000216911,9606.ENSP00000225831,9606.ENSP00000247191,9606.ENSP00000260731,9606.ENSP00000262300,9606.ENSP00000300403,9606.ENSP00000301019,9606.ENSP00000301633,9606.ENSP00000302530,9606.ENSP00000312995,9606.ENSP00000348838,9606.ENSP00000355922,9606.ENSP00000355958,9606.ENSP00000357643,9606.ENSP00000358813,9606.ENSP00000360623,9606.ENSP00000377492,…	TRIP13,CDC6,AURKA,CCL2,DLGAP5,KIF11,PKMYT1,TPX2,CDT1,BIRC5,BUB1,CLSPN,UBE2C,CENPF,DTL,MKI67,TTK,ORC1,HMMR,CDC45,PAK6,TOP2A,NUSAP1
	Biological process	GO:0019221	Cytokine-mediated signaling pathway	23	678	0.68	4.74e-07	9606.ENSP00000225831,9606.ENSP00000228928,9606.ENSP00000245185,9606.ENSP00000257570,9606.ENSP00000261366,9606.ENSP00000301633,9606.ENSP00000342278,9606.ENSP00000342513,9606.ENSP00000354394,9606.ENSP00000359504,9606.ENSP00000360869,9606.ENSP00000360883,9606.ENSP00000360891,9606.ENSP00000368699,9606.ENSP00000371471,9606.ENSP00000381601,9606.ENSP00000382707,9606.ENSP00000384886,9606.ENSP00000388001,…	CCL2,OAS3,MT2A,OASL,LMNB1,BIRC5,OAS2,IFI6,STAT1,GBP1,IFIT1,IFIT3,IFIT2,ISG15,RSAD2,MX1,IFITM3,IFI30,OAS1,CISH,CA1,PRLR,IFI27
	Biological process	GO:0030071	Regulation of mitotic metaphase/anaphase transition	9	56	1.35	4.74e-07	9606.ENSP00000166345,9606.ENSP00000209728,9606.ENSP00000247191,9606.ENSP00000301019,9606.ENSP00000301633,9606.ENSP00000302530,9606.ENSP00000348838,9606.ENSP00000355922,9606.ENSP00000358813	TRIP13,CDC6,DLGAP5,CDT1,BIRC5,BUB1,UBE2C,CENPF,TTK
	Biological process	GO:0050792	Regulation of viral process	14	215	0.96	5.21e-07	9606.ENSP00000228928,9606.ENSP00000233057,9606.ENSP00000257570,9606.ENSP00000342278,9606.ENSP00000345494,9606.ENSP00000354394,9606.ENSP00000360869,9606.ENSP00000368699,9606.ENSP00000371471,9606.ENSP00000381601,9606.ENSP00000382707,9606.ENSP00000388001,9606.ENSP00000411532,9606.ENSP00000483430	OAS3,EIF2AK2,OASL,OAS2,PLSCR1,STAT1,IFIT1,ISG15,RSAD2,MX1,IFITM3,OAS1,TOP2A,IFI27
	Biological process	GO:0002252	Immune effector process	27	969	0.59	7.92e-07	9606.ENSP00000228928,9606.ENSP00000233057,9606.ENSP00000257570,9606.ENSP00000264350,9606.ENSP00000296795,9606.ENSP00000302079,9606.ENSP00000312082,9606.ENSP00000342278,9606.ENSP00000342513,9606.ENSP00000345494,9606.ENSP00000353512,9606.ENSP00000354394,9606.ENSP00000356905,9606.ENSP00000359504,9606.ENSP00000360869,9606.ENSP00000360883,9606.ENSP00000360891,9606.ENSP00000363089,9606.ENSP00000363770,…	OAS3,EIF2AK2,OASL,HERC5,TLR3,C3AR1,TLR8,OAS2,IFI6,PLSCR1,PARP9,STAT1,VNN1,GBP1,IFIT1,IFIT3,IFIT2,TLR4,C1QC,ISG15,RSAD2,JUP,MX1,IFITM3,OAS1,FPR2,IFI27
	Biological process	GO:0007059	Chromosome segregation	15	268	0.89	8.17e-07	9606.ENSP00000166345,9606.ENSP00000240423,9606.ENSP00000247191,9606.ENSP00000251496,9606.ENSP00000301019,9606.ENSP00000301633,9606.ENSP00000302530,9606.ENSP00000355922,9606.ENSP00000357259,9606.ENSP00000358813,9606.ENSP00000377793,9606.ENSP00000393963,9606.ENSP00000411532,9606.ENSP00000414109,9606.ENSP00000453403	TRIP13,NCAPH,DLGAP5,NCAPG,CDT1,BIRC5,BUB1,CENPF,PMF1-BGLAP,TTK,PRC1,KIFC1,TOP2A,HJURP,NUSAP1
	Biological process	GO:0000075	Cell cycle checkpoint	13	198	0.96	1.6e-06	9606.ENSP00000166345,9606.ENSP00000209728,9606.ENSP00000216911,9606.ENSP00000301019,9606.ENSP00000301633,9606.ENSP00000302530,9606.ENSP00000312995,9606.ENSP00000355922,9606.ENSP00000355958,9606.ENSP00000358813,9606.ENSP00000360623,9606.ENSP00000405726,9606.ENSP00000411532	TRIP13,CDC6,AURKA,CDT1,BIRC5,BUB1,CLSPN,CENPF,DTL,TTK,ORC1,CDC45,TOP2A
	Biological process	GO:0071345	Cellular response to cytokine stimulus	27	1013	0.57	1.76e-06	9606.ENSP00000225831,9606.ENSP00000228928,9606.ENSP00000245185,9606.ENSP00000257570,9606.ENSP00000261366,9606.ENSP00000267328,9606.ENSP00000296795,9606.ENSP00000301633,9606.ENSP00000342278,9606.ENSP00000342513,9606.ENSP00000354394,9606.ENSP00000359490,9606.ENSP00000359504,9606.ENSP00000360869,9606.ENSP00000360883,9606.ENSP00000360891,9606.ENSP00000363089,9606.ENSP00000368699,9606.ENSP00000371471,…	CCL2,OAS3,MT2A,OASL,LMNB1,RAB20,TLR3,BIRC5,OAS2,IFI6,STAT1,GBP4,GBP1,IFIT1,IFIT3,IFIT2,TLR4,ISG15,RSAD2,MX1,IFITM3,IFI30,OAS1,CISH,CA1,PRLR,IFI27
	Biological process	GO:0002376	Immune system process	44	2481	0.39	2.71e-06	9606.ENSP00000225831,9606.ENSP00000226279,9606.ENSP00000228928,9606.ENSP00000233057,9606.ENSP00000241261,9606.ENSP00000245185,9606.ENSP00000257570,9606.ENSP00000259486,9606.ENSP00000260731,9606.ENSP00000261622,9606.ENSP00000264350,9606.ENSP00000267328,9606.ENSP00000288207,9606.ENSP00000295408,9606.ENSP00000296795,9606.ENSP00000298048,9606.ENSP00000302079,9606.ENSP00000312082,9606.ENSP00000324020,…	CCL2,CD38,OAS3,EIF2AK2,TNFSF10,MT2A,OASL,ENPP2,KIF11,SLC7A5,HERC5,RAB20,CCNB2,MERTK,TLR3,MELK,C3AR1,TLR8,KIF15,OAS2,IFI6,TREML4,PLSCR1,PARP9,STAT1,VNN1,GBP4,GBP1,IFIT1,IFIT3,IFIT2,TLR4,C1QC,ISG15,RSAD2,JUP,AP1S3,MX1,IFITM3,IFI30,OAS1,TOP2A,FPR2,IFI27
	Biological process	GO:0006955	Immune response	34	1588	0.48	2.71e-06	9606.ENSP00000225831,9606.ENSP00000228928,9606.ENSP00000233057,9606.ENSP00000241261,9606.ENSP00000245185,9606.ENSP00000257570,9606.ENSP00000259486,9606.ENSP00000264350,9606.ENSP00000267328,9606.ENSP00000296795,9606.ENSP00000302079,9606.ENSP00000312082,9606.ENSP00000342278,9606.ENSP00000342513,9606.ENSP00000342570,9606.ENSP00000353512,9606.ENSP00000354394,9606.ENSP00000356905,9606.ENSP00000359490,…	CCL2,OAS3,EIF2AK2,TNFSF10,MT2A,OASL,ENPP2,HERC5,RAB20,TLR3,C3AR1,TLR8,OAS2,IFI6,TREML4,PARP9,STAT1,VNN1,GBP4,GBP1,IFIT1,IFIT3,IFIT2,TLR4,C1QC,ISG15,RSAD2,JUP,MX1,IFITM3,IFI30,OAS1,FPR2,IFI27
	Biological process	GO:0010564	Regulation of cell cycle process	23	760	0.63	2.75e-06	9606.ENSP00000166345,9606.ENSP00000209728,9606.ENSP00000216911,9606.ENSP00000225831,9606.ENSP00000247191,9606.ENSP00000260731,9606.ENSP00000262300,9606.ENSP00000300403,9606.ENSP00000301019,9606.ENSP00000301633,9606.ENSP00000302530,9606.ENSP00000312995,9606.ENSP00000348838,9606.ENSP00000353770,9606.ENSP00000355922,9606.ENSP00000355958,9606.ENSP00000357643,9606.ENSP00000358813,9606.ENSP00000360623,…	TRIP13,CDC6,AURKA,CCL2,DLGAP5,KIF11,PKMYT1,TPX2,CDT1,BIRC5,BUB1,CLSPN,UBE2C,RRM2,CENPF,DTL,MKI67,TTK,ORC1,HMMR,PRC1,CDC45,NUSAP1
	Biological process	GO:0051983	Regulation of chromosome segregation	10	104	1.13	3.27e-06	9606.ENSP00000166345,9606.ENSP00000209728,9606.ENSP00000247191,9606.ENSP00000301019,9606.ENSP00000301633,9606.ENSP00000302530,9606.ENSP00000348838,9606.ENSP00000355922,9606.ENSP00000357643,9606.ENSP00000358813	TRIP13,CDC6,DLGAP5,CDT1,BIRC5,BUB1,UBE2C,CENPF,MKI67,TTK
	Biological process	GO:1901990	Regulation of mitotic cell cycle phase transition	17	416	0.76	4.64e-06	9606.ENSP00000166345,9606.ENSP00000209728,9606.ENSP00000216911,9606.ENSP00000225831,9606.ENSP00000247191,9606.ENSP00000300403,9606.ENSP00000301019,9606.ENSP00000301633,9606.ENSP00000302530,9606.ENSP00000312995,9606.ENSP00000348838,9606.ENSP00000355922,9606.ENSP00000355958,9606.ENSP00000358813,9606.ENSP00000360623,9606.ENSP00000377492,9606.ENSP00000405726	TRIP13,CDC6,AURKA,CCL2,DLGAP5,TPX2,CDT1,BIRC5,BUB1,CLSPN,UBE2C,CENPF,DTL,TTK,ORC1,HMMR,CDC45
	Biological process	GO:0044419	Interspecies interaction between organisms	37	1899	0.44	5.31e-06	9606.ENSP00000225831,9606.ENSP00000228928,9606.ENSP00000233057,9606.ENSP00000245185,9606.ENSP00000256722,9606.ENSP00000257570,9606.ENSP00000264350,9606.ENSP00000267328,9606.ENSP00000274026,9606.ENSP00000296795,9606.ENSP00000302530,9606.ENSP00000312082,9606.ENSP00000333938,9606.ENSP00000342278,9606.ENSP00000342513,9606.ENSP00000342570,9606.ENSP00000345494,9606.ENSP00000353512,9606.ENSP00000354394,…	CCL2,OAS3,EIF2AK2,MT2A,CMPK2,OASL,HERC5,RAB20,CCNA2,TLR3,BUB1,TLR8,NEXN,OAS2,IFI6,TREML4,PLSCR1,PARP9,STAT1,VNN1,GBP4,GBP1,IFIT1,IFIT3,IFIT2,TLR4,C1QC,ISG15,RSAD2,AP1S3,MX1,IFITM3,IFI30,OAS1,FPR2,PRLR,IFI27
	Biological process	GO:0051726	Regulation of cell cycle	29	1230	0.52	5.31e-06	9606.ENSP00000166345,9606.ENSP00000209728,9606.ENSP00000216911,9606.ENSP00000225831,9606.ENSP00000247191,9606.ENSP00000260731,9606.ENSP00000262300,9606.ENSP00000264350,9606.ENSP00000274026,9606.ENSP00000288207,9606.ENSP00000300403,9606.ENSP00000301019,9606.ENSP00000301633,9606.ENSP00000302530,9606.ENSP00000312995,9606.ENSP00000348838,9606.ENSP00000353770,9606.ENSP00000355249,9606.ENSP00000355922,…	TRIP13,CDC6,AURKA,CCL2,DLGAP5,KIF11,PKMYT1,HERC5,CCNA2,CCNB2,TPX2,CDT1,BIRC5,BUB1,CLSPN,UBE2C,RRM2,E2F2,CENPF,DTL,MKI67,TTK,ORC1,HMMR,PRC1,CDC45,PAK6,TOP2A,NUSAP1
	Biological process	GO:0044772	Mitotic cell cycle phase transition	14	280	0.84	8.26e-06	9606.ENSP00000209728,9606.ENSP00000216911,9606.ENSP00000262300,9606.ENSP00000264156,9606.ENSP00000274026,9606.ENSP00000288207,9606.ENSP00000298048,9606.ENSP00000301019,9606.ENSP00000301633,9606.ENSP00000315644,9606.ENSP00000348838,9606.ENSP00000353770,9606.ENSP00000360623,9606.ENSP00000405726	CDC6,AURKA,PKMYT1,MCM6,CCNA2,CCNB2,MELK,CDT1,BIRC5,TYMS,UBE2C,RRM2,ORC1,CDC45
	Biological process	GO:0006950	Response to stress	52	3485	0.32	1.79e-05	9606.ENSP00000166345,9606.ENSP00000216911,9606.ENSP00000225831,9606.ENSP00000226279,9606.ENSP00000228928,9606.ENSP00000233057,9606.ENSP00000245185,9606.ENSP00000253462,9606.ENSP00000257570,9606.ENSP00000259727,9606.ENSP00000262776,9606.ENSP00000264156,9606.ENSP00000264350,9606.ENSP00000267328,9606.ENSP00000269385,9606.ENSP00000269593,9606.ENSP00000274026,9606.ENSP00000295408,9606.ENSP00000296795,…	TRIP13,AURKA,CCL2,CD38,OAS3,EIF2AK2,MT2A,GINS2,OASL,GMPR,LGALS3BP,MCM6,HERC5,RAB20,CBX8,IGFBP4,CCNA2,MERTK,TLR3,MELK,C3AR1,TLR8,CLSPN,HBG1,KIR2DL4,OAS2,IFI6,TREML4,PLSCR1,PARP9,STAT1,DTL,VNN1,GBP4,GBP1,IFIT1,IFIT3,IFIT2,TLR4,C1QC,ISG15,HBG2,RSAD2,MX1,IFITM3,IFI30,OAS1,CDC45,PAK6,TOP2A,FPR2,IFI27
	Biological process	GO:0098813	Nuclear chromosome segregation	12	209	0.9	1.93e-05	9606.ENSP00000166345,9606.ENSP00000240423,9606.ENSP00000247191,9606.ENSP00000251496,9606.ENSP00000301019,9606.ENSP00000302530,9606.ENSP00000355922,9606.ENSP00000358813,9606.ENSP00000377793,9606.ENSP00000393963,9606.ENSP00000411532,9606.ENSP00000453403	TRIP13,NCAPH,DLGAP5,NCAPG,CDT1,BUB1,CENPF,TTK,PRC1,KIFC1,TOP2A,NUSAP1
	Biological process	GO:0009605	Response to external stimulus	40	2310	0.38	2.52e-05	9606.ENSP00000225831,9606.ENSP00000228928,9606.ENSP00000233057,9606.ENSP00000243662,9606.ENSP00000245185,9606.ENSP00000256722,9606.ENSP00000257570,9606.ENSP00000259486,9606.ENSP00000264350,9606.ENSP00000267328,9606.ENSP00000296795,9606.ENSP00000302079,9606.ENSP00000312082,9606.ENSP00000315644,9606.ENSP00000333938,9606.ENSP00000342278,9606.ENSP00000342513,9606.ENSP00000342570,9606.ENSP00000345494,…	CCL2,OAS3,EIF2AK2,RAB38,MT2A,CMPK2,OASL,ENPP2,HERC5,RAB20,TLR3,C3AR1,TLR8,TYMS,NEXN,OAS2,IFI6,TREML4,PLSCR1,PARP9,STAT1,VNN1,GBP4,GBP1,IFIT1,IFIT3,IFIT2,TLR4,EPHB2,C1QC,ISG15,RSAD2,JUP,MX1,IFITM3,IFI30,OAS1,FPR2,PRLR,IFI27
	Biological process	GO:0060333	Interferon-gamma-mediated signaling pathway	8	70	1.2	2.52e-05	9606.ENSP00000228928,9606.ENSP00000245185,9606.ENSP00000257570,9606.ENSP00000342278,9606.ENSP00000354394,9606.ENSP00000359504,9606.ENSP00000384886,9606.ENSP00000388001	OAS3,MT2A,OASL,OAS2,STAT1,GBP1,IFI30,OAS1
	Biological process	GO:0007093	Mitotic cell cycle checkpoint	10	156	0.95	9.27e-05	9606.ENSP00000166345,9606.ENSP00000209728,9606.ENSP00000216911,9606.ENSP00000301633,9606.ENSP00000302530,9606.ENSP00000312995,9606.ENSP00000355922,9606.ENSP00000358813,9606.ENSP00000360623,9606.ENSP00000411532	TRIP13,CDC6,AURKA,BIRC5,BUB1,CLSPN,CENPF,TTK,ORC1,TOP2A
	Biological process	GO:0000076	DNA replication checkpoint	5	17	1.61	0.00012	9606.ENSP00000209728,9606.ENSP00000301019,9606.ENSP00000312995,9606.ENSP00000360623,9606.ENSP00000405726	CDC6,CDT1,CLSPN,ORC1,CDC45
	Biological process	GO:0000083	Regulation of transcription involved in g1/s transition of mitotic cell cycle	6	35	1.38	0.00012	9606.ENSP00000209728,9606.ENSP00000301019,9606.ENSP00000315644,9606.ENSP00000353770,9606.ENSP00000360623,9606.ENSP00000405726	CDC6,CDT1,TYMS,RRM2,ORC1,CDC45
	Biological process	GO:0000819	Sister chromatid segregation	9	133	0.98	0.00023	9606.ENSP00000240423,9606.ENSP00000247191,9606.ENSP00000251496,9606.ENSP00000301019,9606.ENSP00000302530,9606.ENSP00000377793,9606.ENSP00000393963,9606.ENSP00000411532,9606.ENSP00000453403	NCAPH,DLGAP5,NCAPG,CDT1,BUB1,PRC1,KIFC1,TOP2A,NUSAP1
	Biological process	GO:0010948	Negative regulation of cell cycle process	13	328	0.74	0.00028	9606.ENSP00000166345,9606.ENSP00000209728,9606.ENSP00000216911,9606.ENSP00000225831,9606.ENSP00000301019,9606.ENSP00000301633,9606.ENSP00000302530,9606.ENSP00000312995,9606.ENSP00000353770,9606.ENSP00000355922,9606.ENSP00000355958,9606.ENSP00000358813,9606.ENSP00000360623	TRIP13,CDC6,AURKA,CCL2,CDT1,BIRC5,BUB1,CLSPN,RRM2,CENPF,DTL,TTK,ORC1
	Biological process	GO:0007094	Mitotic spindle assembly checkpoint	5	23	1.48	0.0004	9606.ENSP00000166345,9606.ENSP00000301633,9606.ENSP00000302530,9606.ENSP00000355922,9606.ENSP00000358813	TRIP13,BIRC5,BUB1,CENPF,TTK
	Biological process	GO:0035455	Response to interferon-alpha	5	23	1.48	0.0004	9606.ENSP00000233057,9606.ENSP00000360883,9606.ENSP00000360891,9606.ENSP00000382707,9606.ENSP00000388001	EIF2AK2,IFIT3,IFIT2,IFITM3,OAS1
	Biological process	GO:1901988	Negative regulation of cell cycle phase transition	11	235	0.82	0.0004	9606.ENSP00000166345,9606.ENSP00000209728,9606.ENSP00000216911,9606.ENSP00000225831,9606.ENSP00000301633,9606.ENSP00000302530,9606.ENSP00000312995,9606.ENSP00000355922,9606.ENSP00000355958,9606.ENSP00000358813,9606.ENSP00000360623	TRIP13,CDC6,AURKA,CCL2,BIRC5,BUB1,CLSPN,CENPF,DTL,TTK,ORC1
	Biological process	GO:0060700	Regulation of ribonuclease activity	4	9	1.79	0.00042	9606.ENSP00000228928,9606.ENSP00000257570,9606.ENSP00000342278,9606.ENSP00000388001	OAS3,OASL,OAS2,OAS1
	Biological process	GO:1902850	Microtubule cytoskeleton organization involved in mitosis	8	112	1	0.00056	9606.ENSP00000216911,9606.ENSP00000260731,9606.ENSP00000300403,9606.ENSP00000301633,9606.ENSP00000358813,9606.ENSP00000377793,9606.ENSP00000393963,9606.ENSP00000453403	AURKA,KIF11,TPX2,BIRC5,TTK,PRC1,KIFC1,NUSAP1
	Biological process	GO:0045931	Positive regulation of mitotic cell cycle	9	156	0.91	0.00067	9606.ENSP00000209728,9606.ENSP00000216911,9606.ENSP00000247191,9606.ENSP00000301019,9606.ENSP00000301633,9606.ENSP00000348838,9606.ENSP00000355958,9606.ENSP00000405726,9606.ENSP00000453403	CDC6,AURKA,DLGAP5,CDT1,BIRC5,UBE2C,DTL,CDC45,NUSAP1
	Biological process	GO:0007052	Mitotic spindle organization	7	81	1.08	0.00072	9606.ENSP00000216911,9606.ENSP00000260731,9606.ENSP00000300403,9606.ENSP00000301633,9606.ENSP00000358813,9606.ENSP00000377793,9606.ENSP00000393963	AURKA,KIF11,TPX2,BIRC5,TTK,PRC1,KIFC1
	Biological process	GO:0045930	Negative regulation of mitotic cell cycle	12	308	0.74	0.00072	9606.ENSP00000166345,9606.ENSP00000209728,9606.ENSP00000216911,9606.ENSP00000225831,9606.ENSP00000301019,9606.ENSP00000301633,9606.ENSP00000302530,9606.ENSP00000312995,9606.ENSP00000355922,9606.ENSP00000358813,9606.ENSP00000360623,9606.ENSP00000411532	TRIP13,CDC6,AURKA,CCL2,CDT1,BIRC5,BUB1,CLSPN,CENPF,TTK,ORC1,TOP2A
	Biological process	GO:1901992	Positive regulation of mitotic cell cycle phase transition	7	82	1.08	0.00076	9606.ENSP00000209728,9606.ENSP00000247191,9606.ENSP00000301019,9606.ENSP00000301633,9606.ENSP00000348838,9606.ENSP00000355958,9606.ENSP00000405726	CDC6,DLGAP5,CDT1,BIRC5,UBE2C,DTL,CDC45
	Biological process	GO:0048519	Negative regulation of biological process	64	5389	0.22	0.00081	9606.ENSP00000166345,9606.ENSP00000209728,9606.ENSP00000216911,9606.ENSP00000225831,9606.ENSP00000226279,9606.ENSP00000228928,9606.ENSP00000233057,9606.ENSP00000235382,9606.ENSP00000241261,9606.ENSP00000245185,9606.ENSP00000257570,9606.ENSP00000258729,9606.ENSP00000259365,9606.ENSP00000262101,9606.ENSP00000262300,9606.ENSP00000262366,9606.ENSP00000264350,9606.ENSP00000265372,9606.ENSP00000269385,…	TRIP13,CDC6,AURKA,CCL2,CD38,OAS3,EIF2AK2,RGS2,TNFSF10,MT2A,OASL,IGF2BP3,TMOD1,MSR1,PKMYT1,GLIS2,HERC5,CREM,CBX8,IGFBP4,MERTK,TLR3,TPX2,CDT1,BIRC5,BUB1,TLR8,CLSPN,TYMS,KIR2DL4,ETV7,OAS2,IFI6,PLSCR1,PARP9,CES1,RRM2,STAT1,E2F2,CENPF,DTL,VNN1,TTK,GBP1,ORC1,IFIT1,IFIT3,TLR4,EPHB2,C1QC,ISG15,RSAD2,JUP,MX1,IFITM3,CALCRL,OAS1,CDC45,CISH,TOP2A,FPR2,ZNF205,PRLR,IFI27
	Biological process	GO:0007143	Female meiotic nuclear division	5	30	1.37	0.001	9606.ENSP00000166345,9606.ENSP00000216911,9606.ENSP00000240423,9606.ENSP00000358813,9606.ENSP00000411532	TRIP13,AURKA,NCAPH,TTK,TOP2A
	Biological process	GO:1901991	Negative regulation of mitotic cell cycle phase transition	10	219	0.8	0.0012	9606.ENSP00000166345,9606.ENSP00000209728,9606.ENSP00000216911,9606.ENSP00000225831,9606.ENSP00000301633,9606.ENSP00000302530,9606.ENSP00000312995,9606.ENSP00000355922,9606.ENSP00000358813,9606.ENSP00000360623	TRIP13,CDC6,AURKA,CCL2,BIRC5,BUB1,CLSPN,CENPF,TTK,ORC1
	Biological process	GO:0007166	Cell surface receptor signaling pathway	36	2325	0.34	0.0013	9606.ENSP00000225831,9606.ENSP00000226279,9606.ENSP00000228928,9606.ENSP00000241261,9606.ENSP00000245185,9606.ENSP00000247191,9606.ENSP00000257570,9606.ENSP00000261366,9606.ENSP00000295408,9606.ENSP00000296795,9606.ENSP00000301633,9606.ENSP00000302079,9606.ENSP00000306473,9606.ENSP00000342278,9606.ENSP00000342513,9606.ENSP00000354394,9606.ENSP00000354691,9606.ENSP00000359504,9606.ENSP00000360869,…	CCL2,CD38,OAS3,TNFSF10,MT2A,DLGAP5,OASL,LMNB1,MERTK,TLR3,BIRC5,C3AR1,SHCBP1,OAS2,IFI6,STAT1,FCRL5,GBP1,IFIT1,IFIT3,IFIT2,TLR4,EPHB2,ISG15,RSAD2,MX1,IFITM3,IFI30,CALCRL,OAS1,CISH,LY6E,CA1,FPR2,PRLR,IFI27
	Biological process	GO:0044843	Cell cycle g1/s phase transition	8	130	0.93	0.0013	9606.ENSP00000209728,9606.ENSP00000264156,9606.ENSP00000274026,9606.ENSP00000301019,9606.ENSP00000315644,9606.ENSP00000353770,9606.ENSP00000360623,9606.ENSP00000405726	CDC6,MCM6,CCNA2,CDT1,TYMS,RRM2,ORC1,CDC45
	Biological process	GO:0045840	Positive regulation of mitotic nuclear division	6	58	1.16	0.0013	9606.ENSP00000216911,9606.ENSP00000247191,9606.ENSP00000301019,9606.ENSP00000301633,9606.ENSP00000348838,9606.ENSP00000453403	AURKA,DLGAP5,CDT1,BIRC5,UBE2C,NUSAP1
	Biological process	GO:0071310	Cellular response to organic substance	36	2369	0.33	0.0018	9606.ENSP00000209728,9606.ENSP00000225831,9606.ENSP00000228928,9606.ENSP00000233057,9606.ENSP00000245185,9606.ENSP00000256722,9606.ENSP00000257570,9606.ENSP00000261366,9606.ENSP00000267328,9606.ENSP00000274026,9606.ENSP00000296795,9606.ENSP00000301633,9606.ENSP00000306473,9606.ENSP00000342278,9606.ENSP00000342513,9606.ENSP00000353720,9606.ENSP00000354394,9606.ENSP00000359490,9606.ENSP00000359504,…	CDC6,CCL2,OAS3,EIF2AK2,MT2A,CMPK2,OASL,LMNB1,RAB20,CCNA2,TLR3,BIRC5,SHCBP1,OAS2,IFI6,CES1,STAT1,GBP4,GBP1,IFIT1,IFIT3,IFIT2,TLR4,ISG15,RSAD2,JUP,MX1,IFITM3,IFI30,CALCRL,OAS1,CISH,CA1,FPR2,PRLR,IFI27
	Biological process	GO:0010033	Response to organic substance	42	3011	0.29	0.0021	9606.ENSP00000209728,9606.ENSP00000225831,9606.ENSP00000226279,9606.ENSP00000228928,9606.ENSP00000233057,9606.ENSP00000235382,9606.ENSP00000241261,9606.ENSP00000245185,9606.ENSP00000256722,9606.ENSP00000257570,9606.ENSP00000261366,9606.ENSP00000267328,9606.ENSP00000274026,9606.ENSP00000296795,9606.ENSP00000301019,9606.ENSP00000301633,9606.ENSP00000306473,9606.ENSP00000315644,9606.ENSP00000342278,…	CDC6,CCL2,CD38,OAS3,EIF2AK2,RGS2,TNFSF10,MT2A,CMPK2,OASL,LMNB1,RAB20,CCNA2,TLR3,CDT1,BIRC5,SHCBP1,TYMS,OAS2,IFI6,PLSCR1,CES1,STAT1,GBP4,GBP1,IFIT1,IFIT3,IFIT2,TLR4,ISG15,RSAD2,JUP,MX1,IFITM3,IFI30,CALCRL,OAS1,CISH,CA1,FPR2,PRLR,IFI27
	Biological process	GO:0033044	Regulation of chromosome organization	12	359	0.67	0.0027	9606.ENSP00000166345,9606.ENSP00000209728,9606.ENSP00000247191,9606.ENSP00000301019,9606.ENSP00000301633,9606.ENSP00000302530,9606.ENSP00000348838,9606.ENSP00000355922,9606.ENSP00000357643,9606.ENSP00000358813,9606.ENSP00000405726,9606.ENSP00000411532	TRIP13,CDC6,DLGAP5,CDT1,BIRC5,BUB1,UBE2C,CENPF,MKI67,TTK,CDC45,TOP2A
	Biological process	GO:0000070	Mitotic sister chromatid segregation	7	108	0.96	0.0034	9606.ENSP00000240423,9606.ENSP00000247191,9606.ENSP00000251496,9606.ENSP00000301019,9606.ENSP00000377793,9606.ENSP00000393963,9606.ENSP00000453403	NCAPH,DLGAP5,NCAPG,CDT1,PRC1,KIFC1,NUSAP1
	Biological process	GO:0031570	DNA integrity checkpoint	8	151	0.87	0.0034	9606.ENSP00000209728,9606.ENSP00000216911,9606.ENSP00000301019,9606.ENSP00000312995,9606.ENSP00000355958,9606.ENSP00000360623,9606.ENSP00000405726,9606.ENSP00000411532	CDC6,AURKA,CDT1,CLSPN,DTL,ORC1,CDC45,TOP2A
	Biological process	GO:0045786	Negative regulation of cell cycle	15	571	0.56	0.0034	9606.ENSP00000166345,9606.ENSP00000209728,9606.ENSP00000216911,9606.ENSP00000225831,9606.ENSP00000301019,9606.ENSP00000301633,9606.ENSP00000302530,9606.ENSP00000312995,9606.ENSP00000353770,9606.ENSP00000355922,9606.ENSP00000355958,9606.ENSP00000358813,9606.ENSP00000360623,9606.ENSP00000405726,9606.ENSP00000411532	TRIP13,CDC6,AURKA,CCL2,CDT1,BIRC5,BUB1,CLSPN,RRM2,CENPF,DTL,TTK,ORC1,CDC45,TOP2A
	Biological process	GO:0006260	DNA replication	9	205	0.79	0.0041	9606.ENSP00000209728,9606.ENSP00000253462,9606.ENSP00000264156,9606.ENSP00000301019,9606.ENSP00000312995,9606.ENSP00000353770,9606.ENSP00000355958,9606.ENSP00000360623,9606.ENSP00000405726	CDC6,GINS2,MCM6,CDT1,CLSPN,RRM2,DTL,ORC1,CDC45
	Biological process	GO:0090307	Mitotic spindle assembly	5	43	1.21	0.0041	9606.ENSP00000260731,9606.ENSP00000300403,9606.ENSP00000301633,9606.ENSP00000377793,9606.ENSP00000393963	KIF11,TPX2,BIRC5,PRC1,KIFC1
	Biological process	GO:0050794	Regulation of cellular process	102	10932	0.12	0.0048	9606.ENSP00000166345,9606.ENSP00000209728,9606.ENSP00000215794,9606.ENSP00000216911,9606.ENSP00000225831,9606.ENSP00000226279,9606.ENSP00000228928,9606.ENSP00000233057,9606.ENSP00000235382,9606.ENSP00000241261,9606.ENSP00000243662,9606.ENSP00000245185,9606.ENSP00000247191,9606.ENSP00000254691,9606.ENSP00000257570,9606.ENSP00000258729,9606.ENSP00000259365,9606.ENSP00000259486,9606.ENSP00000260731,…	TRIP13,CDC6,USP18,AURKA,CCL2,CD38,OAS3,EIF2AK2,RGS2,TNFSF10,RAB38,MT2A,DLGAP5,CARD6,OASL,IGF2BP3,TMOD1,ENPP2,KIF11,LMNB1,MSR1,PKMYT1,GLIS2,LGALS3BP,HERC5,CREM,RAB20,CBX8,IGFBP4,CCNA2,CCNB2,MERTK,TLR3,MELK,TPX2,CDT1,BIRC5,ZNF597,C3AR1,BUB1,SHCBP1,TLR8,CLSPN,TYMS,NEXN,KIR2DL4,ETV7,OAS2,IFI6,TREML4,PARD6G,HOXA1,PLSCR1,UBE2C,PARP9,CES1,RRM2,STAT1,FCRL5,E2F2,TGM2,CENPF,DTL,VNN1,PMF1-BGLAP,MKI67,TTK,GB…
	Biological process	GO:0070887	Cellular response to chemical stimulus	40	2919	0.28	0.0049	9606.ENSP00000209728,9606.ENSP00000225831,9606.ENSP00000228928,9606.ENSP00000233057,9606.ENSP00000245185,9606.ENSP00000256722,9606.ENSP00000257570,9606.ENSP00000261366,9606.ENSP00000267328,9606.ENSP00000269385,9606.ENSP00000274026,9606.ENSP00000296795,9606.ENSP00000298048,9606.ENSP00000301633,9606.ENSP00000306473,9606.ENSP00000327431,9606.ENSP00000342278,9606.ENSP00000342513,9606.ENSP00000353720,…	CDC6,CCL2,OAS3,EIF2AK2,MT2A,CMPK2,OASL,LMNB1,RAB20,CBX8,CCNA2,TLR3,MELK,BIRC5,SHCBP1,HBG1,OAS2,IFI6,CES1,STAT1,GBP4,GBP1,IFIT1,IFIT3,IFIT2,TLR4,ISG15,HBG2,RSAD2,JUP,MX1,IFITM3,IFI30,CALCRL,OAS1,CISH,CA1,FPR2,PRLR,IFI27
	Biological process	GO:0042221	Response to chemical	52	4333	0.22	0.0074	9606.ENSP00000209728,9606.ENSP00000225831,9606.ENSP00000226279,9606.ENSP00000228928,9606.ENSP00000233057,9606.ENSP00000235382,9606.ENSP00000241261,9606.ENSP00000245185,9606.ENSP00000256722,9606.ENSP00000257570,9606.ENSP00000259486,9606.ENSP00000261366,9606.ENSP00000267328,9606.ENSP00000269385,9606.ENSP00000274026,9606.ENSP00000296795,9606.ENSP00000298048,9606.ENSP00000301019,9606.ENSP00000301633,…	CDC6,CCL2,CD38,OAS3,EIF2AK2,RGS2,TNFSF10,MT2A,CMPK2,OASL,ENPP2,LMNB1,RAB20,CBX8,CCNA2,TLR3,MELK,CDT1,BIRC5,C3AR1,SHCBP1,TYMS,HBG1,NEXN,OAS2,IFI6,PLSCR1,CES1,STAT1,CENPF,GBP4,GBP1,IFIT1,IFIT3,IFIT2,TLR4,EPHB2,ISG15,HBG2,RSAD2,JUP,MX1,IFITM3,IFI30,CALCRL,OAS1,CISH,OR2A7,CA1,FPR2,PRLR,IFI27
	Biological process	GO:0000082	G1/S transition of mitotic cell cycle	7	128	0.88	0.0086	9606.ENSP00000209728,9606.ENSP00000264156,9606.ENSP00000301019,9606.ENSP00000315644,9606.ENSP00000353770,9606.ENSP00000360623,9606.ENSP00000405726	CDC6,MCM6,CDT1,TYMS,RRM2,ORC1,CDC45
	Biological process	GO:0051225	Spindle assembly	6	88	0.98	0.0094	9606.ENSP00000216911,9606.ENSP00000260731,9606.ENSP00000300403,9606.ENSP00000301633,9606.ENSP00000377793,9606.ENSP00000393963	AURKA,KIF11,TPX2,BIRC5,PRC1,KIFC1
	Biological process	GO:0032727	Positive regulation of interferon-alpha production	4	26	1.33	0.0096	9606.ENSP00000296795,9606.ENSP00000312082,9606.ENSP00000354394,9606.ENSP00000363089	TLR3,TLR8,STAT1,TLR4
	Biological process	GO:0033314	Mitotic dna replication checkpoint	3	10	1.62	0.0156	9606.ENSP00000209728,9606.ENSP00000312995,9606.ENSP00000360623	CDC6,CLSPN,ORC1
	Biological process	GO:0050896	Response to stimulus	80	8046	0.14	0.0164	9606.ENSP00000166345,9606.ENSP00000209728,9606.ENSP00000216911,9606.ENSP00000225831,9606.ENSP00000226279,9606.ENSP00000228928,9606.ENSP00000233057,9606.ENSP00000235382,9606.ENSP00000241261,9606.ENSP00000243662,9606.ENSP00000245185,9606.ENSP00000247191,9606.ENSP00000253462,9606.ENSP00000256722,9606.ENSP00000257570,9606.ENSP00000259486,9606.ENSP00000259727,9606.ENSP00000261366,9606.ENSP00000262776,…	TRIP13,CDC6,AURKA,CCL2,CD38,OAS3,EIF2AK2,RGS2,TNFSF10,RAB38,MT2A,DLGAP5,GINS2,CMPK2,OASL,ENPP2,GMPR,LMNB1,LGALS3BP,MCM6,HERC5,CREM,RAB20,CBX8,IGFBP4,CCNA2,MERTK,TLR3,MELK,CDT1,BIRC5,C3AR1,SHCBP1,TLR8,CLSPN,TYMS,HBG1,NEXN,KIR2DL4,OAS2,IFI6,TREML4,HOXA1,PLSCR1,PARP9,CES1,STAT1,FCRL5,E2F2,TGM2,CENPF,DTL,VNN1,GBP4,GBP1,IFIT1,IFIT3,IFIT2,TLR4,EPHB2,C1QC,ISG15,HBG2,RSAD2,JUP,MX1,IFITM3,IFI30,CALCRL,OAS…
	Biological process	GO:0035456	Response to interferon-beta	4	31	1.26	0.0173	9606.ENSP00000296795,9606.ENSP00000345494,9606.ENSP00000354394,9606.ENSP00000382707	TLR3,PLSCR1,STAT1,IFITM3
	Biological process	GO:0010389	Regulation of g2/m transition of mitotic cell cycle	8	198	0.75	0.018	9606.ENSP00000209728,9606.ENSP00000216911,9606.ENSP00000300403,9606.ENSP00000312995,9606.ENSP00000355922,9606.ENSP00000355958,9606.ENSP00000360623,9606.ENSP00000377492	CDC6,AURKA,TPX2,CLSPN,CENPF,DTL,ORC1,HMMR
	Biological process	GO:0000727	Double-strand break repair via break-induced replication	3	11	1.58	0.0188	9606.ENSP00000253462,9606.ENSP00000264156,9606.ENSP00000405726	GINS2,MCM6,CDC45
	Biological process	GO:0006270	DNA replication initiation	4	32	1.24	0.0188	9606.ENSP00000209728,9606.ENSP00000264156,9606.ENSP00000360623,9606.ENSP00000405726	CDC6,MCM6,ORC1,CDC45
	Biological process	GO:0051716	Cellular response to stimulus	68	6489	0.17	0.0188	9606.ENSP00000166345,9606.ENSP00000209728,9606.ENSP00000216911,9606.ENSP00000225831,9606.ENSP00000226279,9606.ENSP00000228928,9606.ENSP00000233057,9606.ENSP00000235382,9606.ENSP00000241261,9606.ENSP00000243662,9606.ENSP00000245185,9606.ENSP00000247191,9606.ENSP00000253462,9606.ENSP00000256722,9606.ENSP00000257570,9606.ENSP00000261366,9606.ENSP00000262776,9606.ENSP00000264156,9606.ENSP00000265372,…	TRIP13,CDC6,AURKA,CCL2,CD38,OAS3,EIF2AK2,RGS2,TNFSF10,RAB38,MT2A,DLGAP5,GINS2,CMPK2,OASL,LMNB1,LGALS3BP,MCM6,CREM,RAB20,CBX8,IGFBP4,CCNA2,MERTK,TLR3,MELK,BIRC5,C3AR1,SHCBP1,TLR8,CLSPN,HBG1,KIR2DL4,OAS2,IFI6,PARP9,CES1,STAT1,FCRL5,E2F2,TGM2,DTL,GBP4,GBP1,IFIT1,IFIT3,IFIT2,TLR4,EPHB2,ISG15,HBG2,RSAD2,JUP,MX1,IFITM3,IFI30,CALCRL,OAS1,CDC45,PAK6,CISH,TOP2A,OR2A7,LY6E,CA1,FPR2,PRLR,IFI27
	Biological process	GO:0065007	Biological regulation	108	12171	0.09	0.0188	9606.ENSP00000166345,9606.ENSP00000209728,9606.ENSP00000215794,9606.ENSP00000216911,9606.ENSP00000225831,9606.ENSP00000226279,9606.ENSP00000228928,9606.ENSP00000233057,9606.ENSP00000235382,9606.ENSP00000240423,9606.ENSP00000241261,9606.ENSP00000243662,9606.ENSP00000245185,9606.ENSP00000247191,9606.ENSP00000254691,9606.ENSP00000257570,9606.ENSP00000258729,9606.ENSP00000259365,9606.ENSP00000259486,…	TRIP13,CDC6,USP18,AURKA,CCL2,CD38,OAS3,EIF2AK2,RGS2,NCAPH,TNFSF10,RAB38,MT2A,DLGAP5,CARD6,OASL,IGF2BP3,TMOD1,ENPP2,KIF11,LMNB1,MSR1,PKMYT1,GLIS2,LGALS3BP,HERC5,CREM,RAB20,CBX8,IGFBP4,OTOF,CCNA2,CCNB2,MERTK,TLR3,MELK,LIPC,TPX2,CDT1,BIRC5,ZNF597,C3AR1,BUB1,SHCBP1,TLR8,CLSPN,TYMS,HBG1,NEXN,KIR2DL4,ETV7,OAS2,IFI6,TREML4,PARD6G,HOXA1,PLSCR1,UBE2C,PARP9,CES1,RRM2,STAT1,FCRL5,E2F2,TGM2,CENPF,DTL,VNN1,PM…
	Biological process	GO:0050789	Regulation of biological process	103	11475	0.1	0.0264	9606.ENSP00000166345,9606.ENSP00000209728,9606.ENSP00000215794,9606.ENSP00000216911,9606.ENSP00000225831,9606.ENSP00000226279,9606.ENSP00000228928,9606.ENSP00000233057,9606.ENSP00000235382,9606.ENSP00000241261,9606.ENSP00000243662,9606.ENSP00000245185,9606.ENSP00000247191,9606.ENSP00000254691,9606.ENSP00000257570,9606.ENSP00000258729,9606.ENSP00000259365,9606.ENSP00000259486,9606.ENSP00000260731,…	TRIP13,CDC6,USP18,AURKA,CCL2,CD38,OAS3,EIF2AK2,RGS2,TNFSF10,RAB38,MT2A,DLGAP5,CARD6,OASL,IGF2BP3,TMOD1,ENPP2,KIF11,LMNB1,MSR1,PKMYT1,GLIS2,LGALS3BP,HERC5,CREM,RAB20,CBX8,IGFBP4,CCNA2,CCNB2,MERTK,TLR3,MELK,LIPC,TPX2,CDT1,BIRC5,ZNF597,C3AR1,BUB1,SHCBP1,TLR8,CLSPN,TYMS,NEXN,KIR2DL4,ETV7,OAS2,IFI6,TREML4,PARD6G,HOXA1,PLSCR1,UBE2C,PARP9,CES1,RRM2,STAT1,FCRL5,E2F2,TGM2,CENPF,DTL,VNN1,PMF1-BGLAP,MKI67,T…
	Biological process	GO:0035457	Cellular response to interferon-alpha	3	13	1.51	0.0273	9606.ENSP00000360883,9606.ENSP00000360891,9606.ENSP00000388001	IFIT3,IFIT2,OAS1
	Biological process	GO:0002831	Regulation of response to biotic stimulus	11	406	0.58	0.029	9606.ENSP00000215794,9606.ENSP00000264350,9606.ENSP00000312082,9606.ENSP00000339634,9606.ENSP00000342570,9606.ENSP00000345494,9606.ENSP00000353512,9606.ENSP00000354394,9606.ENSP00000360869,9606.ENSP00000363089,9606.ENSP00000468897	USP18,HERC5,TLR8,KIR2DL4,TREML4,PLSCR1,PARP9,STAT1,IFIT1,TLR4,FPR2
	Biological process	GO:0051303	Establishment of chromosome localization	5	73	0.98	0.0339	9606.ENSP00000247191,9606.ENSP00000301019,9606.ENSP00000301633,9606.ENSP00000355922,9606.ENSP00000393963	DLGAP5,CDT1,BIRC5,CENPF,KIFC1
	Biological process	GO:0062208	Positive regulation of pattern recognition receptor signaling pathway	4	39	1.16	0.0349	9606.ENSP00000296795,9606.ENSP00000342570,9606.ENSP00000363089,9606.ENSP00000371471	TLR3,TREML4,TLR4,RSAD2
	Biological process	GO:0006261	DNA-dependent DNA replication	6	119	0.85	0.0383	9606.ENSP00000209728,9606.ENSP00000253462,9606.ENSP00000264156,9606.ENSP00000301019,9606.ENSP00000360623,9606.ENSP00000405726	CDC6,GINS2,MCM6,CDT1,ORC1,CDC45
	Biological process	GO:0007076	Mitotic chromosome condensation	3	16	1.42	0.0438	9606.ENSP00000240423,9606.ENSP00000251496,9606.ENSP00000453403	NCAPH,NCAPG,NUSAP1
	Biological process	GO:0009263	Deoxyribonucleotide biosynthetic process	3	16	1.42	0.0438	9606.ENSP00000256722,9606.ENSP00000315644,9606.ENSP00000353770	CMPK2,TYMS,RRM2
	Biological process	GO:0030261	Chromosome condensation	4	42	1.12	0.0438	9606.ENSP00000240423,9606.ENSP00000251496,9606.ENSP00000411532,9606.ENSP00000453403	NCAPH,NCAPG,TOP2A,NUSAP1
	Biological process	GO:0051770	Positive regulation of nitric-oxide synthase biosynthetic process	3	16	1.42	0.0438	9606.ENSP00000225831,9606.ENSP00000354394,9606.ENSP00000363089	CCL2,STAT1,TLR4
	Biological process	GO:0090068	Positive regulation of cell cycle process	9	294	0.63	0.0438	9606.ENSP00000209728,9606.ENSP00000216911,9606.ENSP00000247191,9606.ENSP00000301019,9606.ENSP00000301633,9606.ENSP00000348838,9606.ENSP00000355958,9606.ENSP00000405726,9606.ENSP00000453403	CDC6,AURKA,DLGAP5,CDT1,BIRC5,UBE2C,DTL,CDC45,NUSAP1
	Biological process	GO:0050790	Regulation of catalytic activity	32	2386	0.27	0.0449	9606.ENSP00000209728,9606.ENSP00000225831,9606.ENSP00000228928,9606.ENSP00000233057,9606.ENSP00000235382,9606.ENSP00000240423,9606.ENSP00000241261,9606.ENSP00000257570,9606.ENSP00000262300,9606.ENSP00000264350,9606.ENSP00000269385,9606.ENSP00000274026,9606.ENSP00000288207,9606.ENSP00000295408,9606.ENSP00000296795,9606.ENSP00000299022,9606.ENSP00000300403,9606.ENSP00000301633,9606.ENSP00000312995,…	CDC6,CCL2,OAS3,EIF2AK2,RGS2,NCAPH,TNFSF10,OASL,PKMYT1,HERC5,CBX8,CCNA2,CCNB2,MERTK,TLR3,LIPC,TPX2,BIRC5,CLSPN,OAS2,IFI6,PLSCR1,UBE2C,PARP9,IFIT1,TLR4,EPHB2,OAS1,PAK6,CISH,FPR2,PRLR
	Biological process	GO:0006915	Apoptotic process	17	918	0.41	0.0466	9606.ENSP00000226279,9606.ENSP00000241261,9606.ENSP00000254691,9606.ENSP00000296795,9606.ENSP00000298048,9606.ENSP00000300403,9606.ENSP00000301633,9606.ENSP00000302530,9606.ENSP00000342513,9606.ENSP00000345494,9606.ENSP00000355249,9606.ENSP00000360891,9606.ENSP00000363089,9606.ENSP00000381601,9606.ENSP00000406873,9606.ENSP00000411532,9606.ENSP00000483430	CD38,TNFSF10,CARD6,TLR3,MELK,TPX2,BIRC5,BUB1,IFI6,PLSCR1,E2F2,IFIT2,TLR4,MX1,PAK6,TOP2A,IFI27
	Biological process	GO:0043549	Regulation of kinase activity	17	918	0.41	0.0466	9606.ENSP00000209728,9606.ENSP00000233057,9606.ENSP00000235382,9606.ENSP00000262300,9606.ENSP00000264350,9606.ENSP00000274026,9606.ENSP00000288207,9606.ENSP00000295408,9606.ENSP00000296795,9606.ENSP00000300403,9606.ENSP00000312995,9606.ENSP00000363089,9606.ENSP00000363763,9606.ENSP00000406873,9606.ENSP00000409346,9606.ENSP00000468897,9606.ENSP00000482954	CDC6,EIF2AK2,RGS2,PKMYT1,HERC5,CCNA2,CCNB2,MERTK,TLR3,TPX2,CLSPN,TLR4,EPHB2,PAK6,CISH,FPR2,PRLR
	Biological process	GO:0051128	Regulation of cellular component organization	32	2402	0.27	0.0494	9606.ENSP00000166345,9606.ENSP00000209728,9606.ENSP00000216911,9606.ENSP00000226279,9606.ENSP00000233057,9606.ENSP00000235382,9606.ENSP00000241261,9606.ENSP00000247191,9606.ENSP00000259365,9606.ENSP00000259486,9606.ENSP00000260731,9606.ENSP00000262300,9606.ENSP00000267328,9606.ENSP00000269593,9606.ENSP00000300403,9606.ENSP00000301019,9606.ENSP00000301633,9606.ENSP00000302530,9606.ENSP00000333938,…	TRIP13,CDC6,AURKA,CD38,EIF2AK2,RGS2,TNFSF10,DLGAP5,TMOD1,ENPP2,KIF11,PKMYT1,RAB20,IGFBP4,TPX2,CDT1,BIRC5,BUB1,NEXN,UBE2C,CENPF,MKI67,TTK,TLR4,EPHB2,XK,CDC45,CISH,TOP2A,HJURP,NUSAP1,ZNF205
	Biological process	GO:0045088	Regulation of innate immune response	9	301	0.62	0.0497	9606.ENSP00000215794,9606.ENSP00000312082,9606.ENSP00000339634,9606.ENSP00000342570,9606.ENSP00000345494,9606.ENSP00000353512,9606.ENSP00000354394,9606.ENSP00000363089,9606.ENSP00000468897	USP18,TLR8,KIR2DL4,TREML4,PLSCR1,PARP9,STAT1,TLR4,FPR2
	Molecular function	GO:0003725	Double-stranded rna binding	7	75	1.12	0.01	9606.ENSP00000228928,9606.ENSP00000233057,9606.ENSP00000257570,9606.ENSP00000296795,9606.ENSP00000312082,9606.ENSP00000342278,9606.ENSP00000388001	OAS3,EIF2AK2,OASL,TLR3,TLR8,OAS2,OAS1
	Molecular function	GO:0035639	Purine ribonucleoside triphosphate binding	31	1799	0.38	0.01	9606.ENSP00000166345,9606.ENSP00000209728,9606.ENSP00000216911,9606.ENSP00000228928,9606.ENSP00000233057,9606.ENSP00000243662,9606.ENSP00000255945,9606.ENSP00000256722,9606.ENSP00000260731,9606.ENSP00000262300,9606.ENSP00000264156,9606.ENSP00000267328,9606.ENSP00000295408,9606.ENSP00000298048,9606.ENSP00000302530,9606.ENSP00000324020,9606.ENSP00000333363,9606.ENSP00000342278,9606.ENSP00000348838,…	TRIP13,CDC6,AURKA,OAS3,EIF2AK2,RAB38,GIMAP4,CMPK2,KIF11,PKMYT1,MCM6,RAB20,MERTK,MELK,BUB1,KIF15,DNAH8,OAS2,UBE2C,TGM2,MKI67,TTK,GBP4,GBP1,ORC1,EPHB2,MX1,OAS1,KIFC1,PAK6,TOP2A
	Molecular function	GO:0001730	2-5-oligoadenylate synthetase activity	3	3	2.15	0.0104	9606.ENSP00000228928,9606.ENSP00000342278,9606.ENSP00000388001	OAS3,OAS2,OAS1
	Molecular function	GO:0032555	Purine ribonucleotide binding	31	1864	0.37	0.0104	9606.ENSP00000166345,9606.ENSP00000209728,9606.ENSP00000216911,9606.ENSP00000228928,9606.ENSP00000233057,9606.ENSP00000243662,9606.ENSP00000255945,9606.ENSP00000256722,9606.ENSP00000260731,9606.ENSP00000262300,9606.ENSP00000264156,9606.ENSP00000267328,9606.ENSP00000295408,9606.ENSP00000298048,9606.ENSP00000302530,9606.ENSP00000324020,9606.ENSP00000333363,9606.ENSP00000342278,9606.ENSP00000348838,…	TRIP13,CDC6,AURKA,OAS3,EIF2AK2,RAB38,GIMAP4,CMPK2,KIF11,PKMYT1,MCM6,RAB20,MERTK,MELK,BUB1,KIF15,DNAH8,OAS2,UBE2C,TGM2,MKI67,TTK,GBP4,GBP1,ORC1,EPHB2,MX1,OAS1,KIFC1,PAK6,TOP2A
	Molecular function	GO:0097367	Carbohydrate derivative binding	35	2226	0.34	0.0104	9606.ENSP00000166345,9606.ENSP00000209728,9606.ENSP00000216911,9606.ENSP00000228928,9606.ENSP00000233057,9606.ENSP00000243662,9606.ENSP00000255945,9606.ENSP00000256722,9606.ENSP00000260731,9606.ENSP00000262300,9606.ENSP00000264156,9606.ENSP00000267328,9606.ENSP00000295408,9606.ENSP00000298048,9606.ENSP00000299022,9606.ENSP00000302530,9606.ENSP00000324020,9606.ENSP00000333363,9606.ENSP00000342278,…	TRIP13,CDC6,AURKA,OAS3,EIF2AK2,RAB38,GIMAP4,CMPK2,KIF11,PKMYT1,MCM6,RAB20,MERTK,MELK,LIPC,BUB1,KIF15,DNAH8,OAS2,UBE2C,PARP9,TGM2,MKI67,TTK,GBP4,GBP1,ORC1,TLR4,EPHB2,HMMR,MX1,OAS1,KIFC1,PAK6,TOP2A
	Molecular function	GO:0000166	Nucleotide binding	32	2119	0.32	0.0217	9606.ENSP00000166345,9606.ENSP00000209728,9606.ENSP00000216911,9606.ENSP00000228928,9606.ENSP00000233057,9606.ENSP00000243662,9606.ENSP00000255945,9606.ENSP00000256722,9606.ENSP00000260731,9606.ENSP00000262300,9606.ENSP00000264156,9606.ENSP00000267328,9606.ENSP00000295408,9606.ENSP00000298048,9606.ENSP00000302530,9606.ENSP00000315644,9606.ENSP00000324020,9606.ENSP00000333363,9606.ENSP00000342278,…	TRIP13,CDC6,AURKA,OAS3,EIF2AK2,RAB38,GIMAP4,CMPK2,KIF11,PKMYT1,MCM6,RAB20,MERTK,MELK,BUB1,TYMS,KIF15,DNAH8,OAS2,UBE2C,TGM2,MKI67,TTK,GBP4,GBP1,ORC1,EPHB2,MX1,OAS1,KIFC1,PAK6,TOP2A
	Molecular function	GO:0003688	DNA replication origin binding	4	23	1.39	0.0217	9606.ENSP00000209728,9606.ENSP00000264156,9606.ENSP00000360623,9606.ENSP00000405726	CDC6,MCM6,ORC1,CDC45
	Molecular function	GO:0036094	Small molecule binding	36	2516	0.3	0.0217	9606.ENSP00000166345,9606.ENSP00000209728,9606.ENSP00000215838,9606.ENSP00000216911,9606.ENSP00000228928,9606.ENSP00000233057,9606.ENSP00000243662,9606.ENSP00000255945,9606.ENSP00000256722,9606.ENSP00000260731,9606.ENSP00000262300,9606.ENSP00000264156,9606.ENSP00000267328,9606.ENSP00000295408,9606.ENSP00000298048,9606.ENSP00000302530,9606.ENSP00000315644,9606.ENSP00000324020,9606.ENSP00000327431,…	TRIP13,CDC6,TCN2,AURKA,OAS3,EIF2AK2,RAB38,GIMAP4,CMPK2,KIF11,PKMYT1,MCM6,RAB20,MERTK,MELK,BUB1,TYMS,KIF15,HBG1,DNAH8,OAS2,UBE2C,TGM2,MKI67,TTK,GBP4,GBP1,ORC1,EPHB2,HBG2,HMMR,MX1,OAS1,KIFC1,PAK6,TOP2A
	Molecular function	GO:1901363	Heterocyclic compound binding	64	5831	0.19	0.0238	9606.ENSP00000166345,9606.ENSP00000209728,9606.ENSP00000215838,9606.ENSP00000216911,9606.ENSP00000228928,9606.ENSP00000233057,9606.ENSP00000243662,9606.ENSP00000255945,9606.ENSP00000256722,9606.ENSP00000257570,9606.ENSP00000258729,9606.ENSP00000259486,9606.ENSP00000260731,9606.ENSP00000261366,9606.ENSP00000262300,9606.ENSP00000262366,9606.ENSP00000264156,9606.ENSP00000264350,9606.ENSP00000265372,…	TRIP13,CDC6,TCN2,AURKA,OAS3,EIF2AK2,RAB38,GIMAP4,CMPK2,OASL,IGF2BP3,ENPP2,KIF11,LMNB1,PKMYT1,GLIS2,MCM6,HERC5,CREM,RAB20,CBX8,MERTK,TLR3,MELK,CDT1,ZNF597,BUB1,TLR8,CLSPN,TYMS,KIF15,HBG1,DNAH8,ETV7,OAS2,HOXA1,PLSCR1,UBE2C,PARP9,STAT1,E2F2,TGM2,MKI67,TTK,GBP4,GBP1,ORC1,IFIT1,IFIT3,IFIT2,EPHB2,HBG2,ZSCAN32,ZNF213,MX1,OAS1,KIFC1,CDC45,PAK6,TOP2A,HJURP,NUSAP1,ZNF205,SPATS2L
	Molecular function	GO:0097159	Organic cyclic compound binding	64	5916	0.18	0.0352	9606.ENSP00000166345,9606.ENSP00000209728,9606.ENSP00000215838,9606.ENSP00000216911,9606.ENSP00000228928,9606.ENSP00000233057,9606.ENSP00000243662,9606.ENSP00000255945,9606.ENSP00000256722,9606.ENSP00000257570,9606.ENSP00000258729,9606.ENSP00000259486,9606.ENSP00000260731,9606.ENSP00000261366,9606.ENSP00000262300,9606.ENSP00000262366,9606.ENSP00000264156,9606.ENSP00000264350,9606.ENSP00000265372,…	TRIP13,CDC6,TCN2,AURKA,OAS3,EIF2AK2,RAB38,GIMAP4,CMPK2,OASL,IGF2BP3,ENPP2,KIF11,LMNB1,PKMYT1,GLIS2,MCM6,HERC5,CREM,RAB20,CBX8,MERTK,TLR3,MELK,CDT1,ZNF597,BUB1,TLR8,CLSPN,TYMS,KIF15,HBG1,DNAH8,ETV7,OAS2,HOXA1,PLSCR1,UBE2C,PARP9,STAT1,E2F2,TGM2,MKI67,TTK,GBP4,GBP1,ORC1,IFIT1,IFIT3,IFIT2,EPHB2,HBG2,ZSCAN32,ZNF213,MX1,OAS1,KIFC1,CDC45,PAK6,TOP2A,HJURP,NUSAP1,ZNF205,SPATS2L
	Molecular function	GO:0005524	ATP binding	24	1464	0.36	0.0464	9606.ENSP00000166345,9606.ENSP00000209728,9606.ENSP00000216911,9606.ENSP00000228928,9606.ENSP00000233057,9606.ENSP00000256722,9606.ENSP00000260731,9606.ENSP00000262300,9606.ENSP00000264156,9606.ENSP00000295408,9606.ENSP00000298048,9606.ENSP00000302530,9606.ENSP00000324020,9606.ENSP00000333363,9606.ENSP00000342278,9606.ENSP00000348838,9606.ENSP00000357643,9606.ENSP00000358813,9606.ENSP00000360623,…	TRIP13,CDC6,AURKA,OAS3,EIF2AK2,CMPK2,KIF11,PKMYT1,MCM6,MERTK,MELK,BUB1,KIF15,DNAH8,OAS2,UBE2C,MKI67,TTK,ORC1,EPHB2,OAS1,KIFC1,PAK6,TOP2A
	Cellular component	GO:0005819	Spindle	14	353	0.74	0.00091	9606.ENSP00000209728,9606.ENSP00000216911,9606.ENSP00000247191,9606.ENSP00000260731,9606.ENSP00000300403,9606.ENSP00000301633,9606.ENSP00000305204,9606.ENSP00000306473,9606.ENSP00000324020,9606.ENSP00000355922,9606.ENSP00000358813,9606.ENSP00000377793,9606.ENSP00000393963,9606.ENSP00000453403	CDC6,AURKA,DLGAP5,KIF11,TPX2,BIRC5,CKAP2L,SHCBP1,KIF15,CENPF,TTK,PRC1,KIFC1,NUSAP1
	Cellular component	GO:0005829	Cytosol	64	5193	0.24	0.0012	9606.ENSP00000209728,9606.ENSP00000215794,9606.ENSP00000216911,9606.ENSP00000228928,9606.ENSP00000233057,9606.ENSP00000235382,9606.ENSP00000240423,9606.ENSP00000243662,9606.ENSP00000245185,9606.ENSP00000247191,9606.ENSP00000251496,9606.ENSP00000255945,9606.ENSP00000257570,9606.ENSP00000258729,9606.ENSP00000259365,9606.ENSP00000259727,9606.ENSP00000260731,9606.ENSP00000261622,9606.ENSP00000262300,…	CDC6,USP18,AURKA,OAS3,EIF2AK2,RGS2,NCAPH,RAB38,MT2A,DLGAP5,NCAPG,GIMAP4,OASL,IGF2BP3,TMOD1,GMPR,KIF11,SLC7A5,PKMYT1,HERC5,OTOF,CCNA2,CCNB2,TPX2,CDT1,BIRC5,BUB1,CKAP2L,TYMS,KIF15,HBG1,OAS2,PARD6G,PLSCR1,UBE2C,PARP9,CES1,RRM2,STAT1,TGM2,CENPF,DTL,PMF1-BGLAP,GBP4,GBP1,ORC1,IFIT1,IFIT3,IFIT2,EPHB2,ISG15,SAMD9,HBG2,HMMR,JUP,PRC1,AP1S3,MX1,FAM72D,IFI30,OAS1,CISH,CA1,SPATS2L
	Cellular component	GO:0000779	Condensed chromosome, centromeric region	8	120	0.97	0.003	9606.ENSP00000216911,9606.ENSP00000251496,9606.ENSP00000301019,9606.ENSP00000301633,9606.ENSP00000302530,9606.ENSP00000355922,9606.ENSP00000357259,9606.ENSP00000414109	AURKA,NCAPG,CDT1,BIRC5,BUB1,CENPF,PMF1-BGLAP,HJURP
	Cellular component	GO:0000793	Condensed chromosome	10	216	0.81	0.0031	9606.ENSP00000216911,9606.ENSP00000240423,9606.ENSP00000251496,9606.ENSP00000301019,9606.ENSP00000301633,9606.ENSP00000302530,9606.ENSP00000355922,9606.ENSP00000357259,9606.ENSP00000411532,9606.ENSP00000414109	AURKA,NCAPH,NCAPG,CDT1,BIRC5,BUB1,CENPF,PMF1-BGLAP,TOP2A,HJURP
	Cellular component	GO:0000775	Chromosome, centromeric region	9	193	0.81	0.0071	9606.ENSP00000216911,9606.ENSP00000251496,9606.ENSP00000301019,9606.ENSP00000301633,9606.ENSP00000302530,9606.ENSP00000355922,9606.ENSP00000357259,9606.ENSP00000358813,9606.ENSP00000414109	AURKA,NCAPG,CDT1,BIRC5,BUB1,CENPF,PMF1-BGLAP,TTK,HJURP
	Cellular component	GO:0043232	Intracellular non-membrane-bounded organelle	58	4880	0.22	0.0071	9606.ENSP00000166345,9606.ENSP00000209728,9606.ENSP00000216911,9606.ENSP00000233057,9606.ENSP00000234256,9606.ENSP00000235382,9606.ENSP00000240423,9606.ENSP00000247191,9606.ENSP00000251496,9606.ENSP00000253462,9606.ENSP00000257570,9606.ENSP00000259365,9606.ENSP00000260731,9606.ENSP00000261366,9606.ENSP00000262300,9606.ENSP00000263382,9606.ENSP00000264156,9606.ENSP00000265372,9606.ENSP00000269385,…	TRIP13,CDC6,AURKA,EIF2AK2,SLC1A4,RGS2,NCAPH,DLGAP5,NCAPG,GINS2,OASL,TMOD1,KIF11,LMNB1,PKMYT1,ASF1B,MCM6,CREM,CBX8,CCNB2,TPX2,CDT1,BIRC5,BUB1,FRMD3,CKAP2L,SHCBP1,TYMS,KIF15,DNAH8,NEXN,ETV7,HOXA1,PLSCR1,PARP9,CES1,STAT1,E2F2,CENPF,DTL,PMF1-BGLAP,MKI67,TTK,GBP1,CEP55,ORC1,RSAD2,HMMR,JUP,PRC1,MX1,KIFC1,CDC45,PAK6,TOP2A,HJURP,NUSAP1,SPATS2L
	Cellular component	GO:0098687	Chromosomal region	11	318	0.68	0.0073	9606.ENSP00000216911,9606.ENSP00000251496,9606.ENSP00000264156,9606.ENSP00000301019,9606.ENSP00000301633,9606.ENSP00000302530,9606.ENSP00000355922,9606.ENSP00000357259,9606.ENSP00000358813,9606.ENSP00000360623,9606.ENSP00000414109	AURKA,NCAPG,MCM6,CDT1,BIRC5,BUB1,CENPF,PMF1-BGLAP,TTK,ORC1,HJURP
	Cellular component	GO:0000922	Spindle pole	8	161	0.84	0.0077	9606.ENSP00000209728,9606.ENSP00000216911,9606.ENSP00000247191,9606.ENSP00000260731,9606.ENSP00000300403,9606.ENSP00000305204,9606.ENSP00000355922,9606.ENSP00000377793	CDC6,AURKA,DLGAP5,KIF11,TPX2,CKAP2L,CENPF,PRC1
	Cellular component	GO:0005694	Chromosome	28	1712	0.36	0.0078	9606.ENSP00000166345,9606.ENSP00000216911,9606.ENSP00000240423,9606.ENSP00000251496,9606.ENSP00000253462,9606.ENSP00000263382,9606.ENSP00000264156,9606.ENSP00000265372,9606.ENSP00000269385,9606.ENSP00000301019,9606.ENSP00000301633,9606.ENSP00000302530,9606.ENSP00000341843,9606.ENSP00000343246,9606.ENSP00000353512,9606.ENSP00000354394,9606.ENSP00000355249,9606.ENSP00000355922,9606.ENSP00000355958,…	TRIP13,AURKA,NCAPH,NCAPG,GINS2,ASF1B,MCM6,CREM,CBX8,CDT1,BIRC5,BUB1,ETV7,HOXA1,PARP9,STAT1,E2F2,CENPF,DTL,PMF1-BGLAP,MKI67,TTK,ORC1,PRC1,CDC45,TOP2A,HJURP,NUSAP1
	Cellular component	GO:0005737	Cytoplasm	105	11428	0.11	0.0078	9606.ENSP00000209728,9606.ENSP00000215794,9606.ENSP00000215838,9606.ENSP00000216911,9606.ENSP00000226279,9606.ENSP00000228928,9606.ENSP00000233057,9606.ENSP00000234256,9606.ENSP00000235382,9606.ENSP00000240423,9606.ENSP00000243662,9606.ENSP00000245185,9606.ENSP00000247191,9606.ENSP00000251496,9606.ENSP00000255945,9606.ENSP00000256722,9606.ENSP00000257570,9606.ENSP00000258729,9606.ENSP00000259365,…	CDC6,USP18,TCN2,AURKA,CD38,OAS3,EIF2AK2,SLC1A4,RGS2,NCAPH,RAB38,MT2A,DLGAP5,NCAPG,GIMAP4,CMPK2,OASL,IGF2BP3,TMOD1,GMPR,KIF11,SLC7A5,MSR1,PKMYT1,GLIS2,LGALS3BP,HERC5,CREM,RAB20,IGFBP4,OTOF,CCNA2,CCNB2,MERTK,TLR3,MELK,LIPC,TPX2,CDT1,BIRC5,C3AR1,BUB1,CKAP2L,SHCBP1,TLR8,CLSPN,TYMS,KIF15,HBG1,DNAH8,NEXN,KIR2DL4,OAS2,IFI6,PARD6G,PLSCR1,UBE2C,PARP9,CES1,RRM2,STAT1,TGM2,CENPF,DTL,VNN1,PMF1-BGLAP,TTK,GBP4…
	Cellular component	GO:0072686	Mitotic spindle	7	121	0.91	0.0078	9606.ENSP00000216911,9606.ENSP00000260731,9606.ENSP00000300403,9606.ENSP00000305204,9606.ENSP00000377793,9606.ENSP00000393963,9606.ENSP00000453403	AURKA,KIF11,TPX2,CKAP2L,PRC1,KIFC1,NUSAP1
	Cellular component	GO:0000776	Kinetochore	7	134	0.86	0.012	9606.ENSP00000301019,9606.ENSP00000301633,9606.ENSP00000302530,9606.ENSP00000355922,9606.ENSP00000357259,9606.ENSP00000358813,9606.ENSP00000414109	CDT1,BIRC5,BUB1,CENPF,PMF1-BGLAP,TTK,HJURP
	Cellular component	GO:0015630	Microtubule cytoskeleton	22	1219	0.4	0.012	9606.ENSP00000209728,9606.ENSP00000216911,9606.ENSP00000234256,9606.ENSP00000247191,9606.ENSP00000260731,9606.ENSP00000288207,9606.ENSP00000300403,9606.ENSP00000301633,9606.ENSP00000305204,9606.ENSP00000306473,9606.ENSP00000324020,9606.ENSP00000333363,9606.ENSP00000355922,9606.ENSP00000355958,9606.ENSP00000358813,9606.ENSP00000360540,9606.ENSP00000377492,9606.ENSP00000377793,9606.ENSP00000381601,…	CDC6,AURKA,SLC1A4,DLGAP5,KIF11,CCNB2,TPX2,BIRC5,CKAP2L,SHCBP1,KIF15,DNAH8,CENPF,DTL,TTK,CEP55,HMMR,PRC1,MX1,KIFC1,CDC45,NUSAP1
	Cellular component	GO:0000777	Condensed chromosome kinetochore	6	106	0.9	0.0244	9606.ENSP00000301019,9606.ENSP00000301633,9606.ENSP00000302530,9606.ENSP00000355922,9606.ENSP00000357259,9606.ENSP00000414109	CDT1,BIRC5,BUB1,CENPF,PMF1-BGLAP,HJURP
	Cellular component	GO:0043226	Organelle	116	13515	0.08	0.0244	9606.ENSP00000166345,9606.ENSP00000209728,9606.ENSP00000215794,9606.ENSP00000215838,9606.ENSP00000216911,9606.ENSP00000226279,9606.ENSP00000228928,9606.ENSP00000233057,9606.ENSP00000234256,9606.ENSP00000235382,9606.ENSP00000240423,9606.ENSP00000241261,9606.ENSP00000243662,9606.ENSP00000245185,9606.ENSP00000247191,9606.ENSP00000251496,9606.ENSP00000253462,9606.ENSP00000256722,9606.ENSP00000257570,…	TRIP13,CDC6,USP18,TCN2,AURKA,CD38,OAS3,EIF2AK2,SLC1A4,RGS2,NCAPH,TNFSF10,RAB38,MT2A,DLGAP5,NCAPG,GINS2,CMPK2,OASL,IGF2BP3,TMOD1,KIF11,LMNB1,SLC7A5,MSR1,PKMYT1,GLIS2,LGALS3BP,ASF1B,MCM6,CREM,RAB20,CBX8,IGFBP4,SLC47A1,OTOF,CCNA2,CCNB2,MERTK,TLR3,MELK,LIPC,TPX2,CDT1,BIRC5,ZNF597,C3AR1,BUB1,FRMD3,CKAP2L,SHCBP1,TLR8,CLSPN,TYMS,KIF15,DNAH8,NEXN,KIR2DL4,ETV7,OAS2,IFI6,PARD6G,HOXA1,PLSCR1,UBE2C,PARP9,CES…
	Cellular component	GO:0043229	Intracellular organelle	110	12528	0.09	0.0244	9606.ENSP00000166345,9606.ENSP00000209728,9606.ENSP00000215794,9606.ENSP00000215838,9606.ENSP00000216911,9606.ENSP00000226279,9606.ENSP00000228928,9606.ENSP00000233057,9606.ENSP00000234256,9606.ENSP00000235382,9606.ENSP00000240423,9606.ENSP00000243662,9606.ENSP00000245185,9606.ENSP00000247191,9606.ENSP00000251496,9606.ENSP00000253462,9606.ENSP00000256722,9606.ENSP00000257570,9606.ENSP00000258729,…	TRIP13,CDC6,USP18,TCN2,AURKA,CD38,OAS3,EIF2AK2,SLC1A4,RGS2,NCAPH,RAB38,MT2A,DLGAP5,NCAPG,GINS2,CMPK2,OASL,IGF2BP3,TMOD1,KIF11,LMNB1,SLC7A5,MSR1,PKMYT1,GLIS2,LGALS3BP,ASF1B,MCM6,CREM,RAB20,CBX8,IGFBP4,OTOF,CCNA2,CCNB2,TLR3,MELK,LIPC,TPX2,CDT1,BIRC5,ZNF597,C3AR1,BUB1,FRMD3,CKAP2L,SHCBP1,TLR8,CLSPN,TYMS,KIF15,DNAH8,NEXN,KIR2DL4,ETV7,OAS2,IFI6,PARD6G,HOXA1,PLSCR1,UBE2C,PARP9,CES1,STAT1,E2F2,TGM2,CENP…
	Cellular component	GO:0005622	Intracellular	120	14276	0.07	0.0336	9606.ENSP00000166345,9606.ENSP00000209728,9606.ENSP00000215794,9606.ENSP00000215838,9606.ENSP00000216911,9606.ENSP00000226279,9606.ENSP00000228928,9606.ENSP00000233057,9606.ENSP00000234256,9606.ENSP00000235382,9606.ENSP00000240423,9606.ENSP00000243662,9606.ENSP00000245185,9606.ENSP00000247191,9606.ENSP00000251496,9606.ENSP00000253462,9606.ENSP00000255945,9606.ENSP00000256722,9606.ENSP00000257570,…	TRIP13,CDC6,USP18,TCN2,AURKA,CD38,OAS3,EIF2AK2,SLC1A4,RGS2,NCAPH,RAB38,MT2A,DLGAP5,NCAPG,GINS2,GIMAP4,CMPK2,OASL,IGF2BP3,TMOD1,GMPR,KIF11,LMNB1,SLC7A5,MSR1,PKMYT1,GLIS2,LGALS3BP,ASF1B,MCM6,HERC5,CREM,RAB20,CBX8,IGFBP4,OTOF,CCNA2,CCNB2,MERTK,TLR3,MELK,LIPC,TPX2,CDT1,BIRC5,ZNF597,C3AR1,BUB1,FRMD3,CKAP2L,SHCBP1,TLR8,CLSPN,TYMS,KIF15,HBG1,DNAH8,NEXN,KIR2DL4,ETV7,OAS2,IFI6,PARD6G,HOXA1,PLSCR1,UBE2C,PA…
	Cellular component	GO:0045120	Pronucleus	3	16	1.42	0.0405	9606.ENSP00000216911,9606.ENSP00000274026,9606.ENSP00000355922	AURKA,CCNA2,CENPF

## Sheet: Table S4-a
	Table S4-a. The IPA analysis on DEGs.
	Ingenuity Canonical Pathways	-log(p-value)	zScore	Ratio	Molecules
	Role of Hypercytokinemia/hyperchemokinemia in the Pathogenesis of Virus Infection	11.2	3.20713	0.175	CCL2,EIF2AK2,IFIT2,IFIT3,IL1B,ISG15,MX1,OAS1,OAS2,OAS3,RSAD2,STAT1,TLR3,TLR4
	Interferon Signaling	7.48	2.82843	0.222	IFI6,IFIT1,IFIT3,IFITM3,ISG15,MX1,OAS1,STAT1
	Cell Cycle Control of Chromosomal Replication	3.84	2.44949	0.107	CDC45,CDC6,CDT1,MCM6,ORC1,TOP2A
	Kinetochore Metaphase Signaling Pathway	1.22	2	0.0388	BIRC5,BUB1,PMF1/PMF1-BGLAP,TTK
	Systemic Lupus Erythematosus In B Cell Signaling Pathway	1.83	1.66667	0.0337	FOS,IFIT2,IFIT3,IL1B,ISG15,STAT1,TLR3,TLR8,TNFSF10
	NF-κB Signaling	0.432	1.63299	0.0174	EIF2AK2,IL1B,NFKBIA,TLR3,TLR4,TLR8
	Necroptosis Signaling Pathway	2.79	1.41421	0.0523	CAPN3,EIF2AK2,MERTK,PLA2G4B,STAT1,TLR3,TLR4,TNFSF10
	Protein Kinase A Signaling	0.32	1.34164	0.0155	CREM,DUSP1,NFKBIA,PLCE1,PTPDC1,SMPDL3A
	TREM1 Signaling	2.44	1.34164	0.0694	CCL2,IL1B,TLR3,TLR4,TLR8
	Role of Pattern Recognition Receptors in Recognition of Bacteria and Viruses	5.08	1.34164	0.0753	C1QC,C3AR1,EIF2AK2,IL1B,OAS1,OAS2,OAS3,TLR3,TLR4,TLR8,TNFSF10
	Neuroinflammation Signaling Pathway	1.9	1.26491	0.0328	BIRC5,CCL2,FOS,HLA-DQB1,IL1B,PLA2G4B,STAT1,TLR3,TLR4,TLR8
	Colorectal Cancer Metastasis Signaling	1.46	1.13389	0.0305	BIRC5,FOS,LRP6,STAT1,TLR3,TLR4,TLR8,WNT10B
	Role of PKR in Interferon Induction and Antiviral Response	3.2	1.13389	0.0606	EIF2AK2,FOS,IL1B,MSR1,NFKBIA,STAT1,TLR3,TLR4
	Systemic Lupus Erythematosus In T Cell Signaling Pathway	0	1	0.0105	CREM,FOS,HLA-DQB1,ICOSLG/LOC102723996
	NAD Signaling Pathway	0.814	1	0.0276	CD38,PARP9,SLC29A2,SLC7A5
	IL-15 Production	1.03	1	0.0333	EPHB2,EPHB4,MERTK,STAT1
	Death Receptor Signaling	1.34	1	0.0426	NFKBIA,PARP9,TNFRSF25,TNFSF10
	Activation of IRF by Cytosolic Pattern Recognition Receptors	1.9	1	0.0635	IFIT2,ISG15,NFKBIA,STAT1
	Erythropoietin Signaling Pathway	1.47	0.816497	0.0357	FOS,HBG1,HBG2,IL1B,NFKBIA,TNFSF10
	Role of MAPK Signaling in Inhibiting the Pathogenesis of Influenza	3.18	0.816497	0.0811	CCL2,EIF2AK2,IL1B,NFKBIA,PLA2G4B,TLR4
	HER-2 Signaling in Breast Cancer	0.852	0.447214	0.026	BIRC5,ELF3,FOS,NFKBIA,PARD6G
	Tec Kinase Signaling	0.878	0.447214	0.0227	FOS,ITGA10,ITGAD,PAK6,STAT1,TLR4,TNFRSF25,TNFSF10
	Salvage Pathways of Pyrimidine Ribonucleotides	1.91	0.447214	0.0521	AK5,CMPK2,EIF2AK2,NME4,TTK
	Toll-like Receptor Signaling	3.94	0.447214	0.0909	EIF2AK2,FOS,IL1B,NFKBIA,TLR3,TLR4,TLR8
	Pyrimidine Deoxyribonucleotides De Novo Biosynthesis I	4.91	0.447214	0.227	AK5,CMPK2,NME4,RRM2,TYMS
	Breast Cancer Regulation by Stathmin1	0	0.377964	0.012	AURKA,C3AR1,CALCRL,E2F2,FPR2,GRM2,LPAR2
	CREB Signaling in Neurons	0	0.377964	0.0118	C3AR1,CACNB2,CALCRL,FPR2,GRM2,LPAR2,PLCE1
	Hepatic Fibrosis Signaling Pathway	1.45	0.377964	0.0267	CACNB2,CCL2,FOS,GLIS2,IL1B,ITGA10,ITGAD,LRP6,NFKBIA,TLR4,WNT10B
	T Cell Receptor Signaling	0	0	0.0113	FOS,HLA-DQB1,ICOSLG/LOC102723996,NFKBIA
	Production of Nitric Oxide and Reactive Oxygen Species in Macrophages	0.551	0	0.0213	FOS,NFKBIA,STAT1,TLR4
	IL-17 Signaling	0.597	0	0.0223	CCL2,FOS,IL1B,TNFSF10
	Tumor Microenvironment Pathway	0.603	0	0.0225	CCL2,FOS,IL1B,SLC1A4
	LPS/IL-1 Mediated Inhibition of RXR Function	0.685	0	0.0227	ABCB9,IL1B,IL4I1,LIPC,TLR4
	HOTAIR Regulatory Pathway	0.715	0	0.0252	ESR2,NFKBIA,TLR4,WNT10B
	cAMP-mediated signaling	0.977	0	0.0265	CREM,DUSP1,FPR2,GRM2,RGS2,SMPDL3A
	p38 MAPK Signaling	1.05	0	0.0339	DUSP1,IL1B,PLA2G4B,STAT1
	ERK/MAPK Signaling	1.93	0	0.0376	DUSP1,ELF3,FOS,ITGA10,ITGAD,PAK6,PLA2G4B,STAT1
	iNOS Signaling	2.38	0	0.087	FOS,NFKBIA,STAT1,TLR4
	Dendritic Cell Maturation	0.603	-0.377964	0.0196	HLA-DQB1,IL1B,NFKBIA,PLCE1,STAT1,TLR3,TLR4
	Autophagy	0.45	-1	0.019	FOS,SESN1,SLC7A5,TLR4
	Adrenomedullin signaling pathway	0.523	-1	0.0206	CALCRL,FOS,IL1B,PLCE1
	PI3K Signaling in B Lymphocytes	0.877	-1	0.0292	FOS,NFKBIA,PLCE1,TLR4
	MSP-RON Signaling In Macrophages Pathway	1.09	-1	0.0351	FOS,HLA-DQB1,STAT1,TLR4
	Semaphorin Neuronal Repulsive Signaling Pathway	1.75	-1	0.0414	ITGA10,ITGAD,PAK6,PLXNB1,SEMA6A,SEMA6C
	Cell Cycle: G2/M DNA Damage Checkpoint Regulation	2.25	-1	0.08	AURKA,CCNB2,PKMYT1,TOP2A
	MIF Regulation of Innate Immunity	2.45	-1	0.0909	FOS,NFKBIA,PLA2G4B,TLR4
	Cardiac Hypertrophy Signaling (Enhanced)	0.47	-1.34164	0.0171	CACNB2,IL11RA,IL1B,ITGA10,ITGAD,PLCE1,SMPDL3A,TNFSF10,WNT10B
	Integrin Signaling	0.77	-1.34164	0.0244	CAPN3,ITGA10,ITGAD,PAK6,PFN2
	Aryl Hydrocarbon Receptor Signaling	1.22	-1.34164	0.034	CCNA2,ESR2,FOS,IL1B,TGM2
	LXR/RXR Activation	2.07	-1.34164	0.0488	CCL2,IL1B,ITIH4,MSR1,TLR3,TLR4
	Synaptic Long Term Depression	0.551	-2	0.0213	CACNB2,GRM2,PLA2G4B,PLCE1
	RhoA Signaling	1.01	-2	0.0328	LPAR2,PFN2,PLEKHG5,RHPN1
	Coronavirus Pathogenesis Pathway	3.95	-2.11058	0.0567	CCL2,E2F2,FOS,IL1B,NFKBIA,OAS1,OAS2,OAS3,RPS28,STAT1,TLR3
	Senescence Pathway	0.613	-2.23607	0.0204	CACNB2,CAPN3,CBX8,CCNB2,E2F2,ELF3
	3-phosphoinositide Biosynthesis	0		0.0101	DUSP1,EPHX2
	3-phosphoinositide Degradation	0		0.0109	DUSP1,EPHX2
	AMPK Signaling	0		0.0083	AK5,CCNA2
	Acute Myeloid Leukemia Signaling	0		0.0111	JUP
	Adipogenesis pathway	0		0.00752	WNT10B
	Allograft Rejection Signaling	0		0.00448	HLA-DQB1
	Androgen Signaling	0		0.00595	CACNB2
	Antiproliferative Role of TOB in T Cell Signaling	0		0.00985	CCNA2,TOB1
	Apelin Cardiomyocyte Signaling Pathway	0		0.0102	PLCE1
	Autoimmune Thyroid Disease Signaling	0		0.00446	HLA-DQB1
	B Cell Receptor Signaling	0		0.00529	NFKBIA
	BEX2 Signaling Pathway	0		0.0125	NFKBIA
	Bladder Cancer Signaling	0		0.00877	E2F2
	CCR5 Signaling in Macrophages	0		0.00727	CACNB2,FOS
	CD28 Signaling in T Helper Cells	0		0.0103	FOS,HLA-DQB1,NFKBIA
	CDK5 Signaling	0		0.00901	FOSB
	CTLA4 Signaling in Cytotoxic T Lymphocytes	0		0.00392	AP1S3
	CXCR4 Signaling	0		0.0122	FOS,PAK6
	Calcium Signaling	0		0.00481	CACNB2
	Calcium-induced T Lymphocyte Apoptosis	0		0.00431	HLA-DQB1
	Cardiac Hypertrophy Signaling	0		0.00791	CACNB2,PLCE1
	Cardiac β-adrenergic Signaling	0		0.0116	CACNB2,SMPDL3A
	Cdc42 Signaling	0		0.0127	FOS,HLA-DQB1,ITGA10,ITGAD
	Cellular Effects of Sildenafil (Viagra)	0		0.0139	CACNB2,PLCE1
	Ceramide Signaling	0		0.0111	FOS
	Chronic Myeloid Leukemia Signaling	0		0.00943	E2F2
	Clathrin-mediated Endocytosis Signaling	0		0.00521	EPHB2
	Corticotropin Releasing Hormone Signaling	0		0.0138	CACNB2,FOS
	D-myo-inositol (1,4,5,6)-Tetrakisphosphate Biosynthesis	0		0.0116	DUSP1,EPHX2
	D-myo-inositol (3,4,5,6)-tetrakisphosphate Biosynthesis	0		0.0116	DUSP1,EPHX2
	Dilated Cardiomyopathy Signaling Pathway	0		0.00685	CACNB2
	Dopamine Receptor Signaling	0		0.0132	IL4I1
	ERK5 Signaling	0		0.0139	FOS
	Endocannabinoid Neuronal Synapse Pathway	0		0.0137	CACNB2,PLCE1
	Epithelial Adherens Junction Signaling	0		0.00641	JUP
	Estrogen Receptor Signaling	0		0.0101	CACNB2,ESR2,FOS,PLCE1
	Estrogen-Dependent Breast Cancer Signaling	0		0.013	FOS
	FLT3 Signaling in Hematopoietic Progenitor Cells	0		0.0127	STAT1
	Fc Epsilon RI Signaling	0		0.00855	PLA2G4B
	FcγRIIB Signaling in B Lymphocytes	0		0.012	CACNB2
	G Beta Gamma Signaling	0		0.00775	CACNB2
	GABA Receptor Signaling	0		0.00769	CACNB2
	GDNF Family Ligand-Receptor Interactions	0		0.0132	FOS
	GP6 Signaling Pathway	0		0.00806	COL6A1
	GPCR-Mediated Integration of Enteroendocrine Signaling Exemplified by an L Cell	0		0.0139	PLCE1
	Gap Junction Signaling	0		0.00515	PLCE1
	Germ Cell-Sertoli Cell Junction Signaling	0		0.012	JUP,PAK6
	Glioma Invasiveness Signaling	0		0.0141	HMMR
	Glioma Signaling	0		0.0082	E2F2
	Graft-versus-Host Disease Signaling	0		0.00909	HLA-DQB1,IL1B
	Gαq Signaling	0		0.0121	NFKBIA,RGS2
	Gαs Signaling	0		0.00833	RGS2
	Human Embryonic Stem Cell Pluripotency	0		0.00613	WNT10B
	Huntington's Disease Signaling	0		0.00725	CAPN3,TGM2
	IL-4 Signaling	0		0.0112	HLA-DQB1
	IL-7 Signaling Pathway	0		0.0137	STAT1
	IL-8 Signaling	0		0.00966	FOS,NFKBIA
	ILK Signaling	0		0.00518	FOS
	Inhibition of ARE-Mediated mRNA Degradation Pathway	0		0.00629	TNFSF10
	Insulin Receptor Signaling	0		0.00735	ASIC3
	Leptin Signaling in Obesity	0		0.0137	PLCE1
	Maturity Onset Diabetes of Young (MODY) Signaling	0		0.013	CACNB2
	NER (Nucleotide Excision Repair, Enhanced Pathway)	0		0.0098	TOP2A
	NRF2-mediated Oxidative Stress Response	0		0.0142	DNAJB13,FOS,PMF1/PMF1-BGLAP
	Netrin Signaling	0		0.0139	CACNB2
	Neurotrophin/TRK Signaling	0		0.0132	FOS
	Nitric Oxide Signaling in the Cardiovascular System	0		0.00877	CACNB2
	Non-Small Cell Lung Cancer Signaling	0		0.0108	E2F2
	Nur77 Signaling in T Lymphocytes	0		0.00791	HLA-DQB1,TNFSF10
	OX40 Signaling Pathway	0		0.00901	HLA-DQB1,NFKBIA
	Ovarian Cancer Signaling	0		0.0128	E2F2,WNT10B
	PD-1, PD-L1 cancer immunotherapy pathway	0		0.00971	HLA-DQB1
	PEDF Signaling	0		0.0119	NFKBIA
	PKCθ Signaling in T Lymphocytes	0		0.0121	CACNB2,FOS,HLA-DQB1,NFKBIA
	PTEN Signaling	0		0.0133	ITGA10,ITGAD
	Phospholipase C Signaling	0		0.0113	ITGA10,ITGAD,PLA2G4B,PLCE1,TGM2
	Protein Ubiquitination Pathway	0		0.0111	DNAJB13,UBE2C,USP18
	RAR Activation	0		0.0104	DUSP1,FOS
	Regulation of IL-2 Expression in Activated and Anergic T Lymphocytes	0		0.0115	FOS,NFKBIA,TOB1
	Regulation of the Epithelial-Mesenchymal Transition Pathway	0		0.0104	PARD6G,WNT10B
	Role of NANOG in Mammalian Embryonic Stem Cell Pluripotency	0		0.00847	WNT10B
	Role of NFAT in Cardiac Hypertrophy	0		0.00922	CACNB2,PLCE1
	Role of NFAT in Regulation of the Immune Response	0		0.00833	FOS,HLA-DQB1,NFKBIA
	Role of Tissue Factor in Cancer	0		0.0087	IL1B
	Role of Wnt/GSK-3β Signaling in the Pathogenesis of Influenza	0		0.0135	WNT10B
	Sphingosine-1-phosphate Signaling	0		0.0087	PLCE1
	Superpathway of Inositol Phosphate Compounds	0		0.0132	DUSP1,EPHX2,PLCE1
	Synaptogenesis Signaling Pathway	0		0.00977	EPHB2,EPHB4,GRM2
	Systemic Lupus Erythematosus Signaling	0		0.00771	CREM,FOS,IL1B
	T Cell Exhaustion Signaling Pathway	0		0.00888	FOS,HLA-DQB1,STAT1
	T Helper Cell Differentiation	0		0.0122	HLA-DQB1,ICOSLG/LOC102723996,STAT1
	TGF-β Signaling	0		0.0104	FOS
	Telomerase Signaling	0		0.00962	ELF3
	Th17 Activation Pathway	0		0.00386	IL1B
	Thrombin Signaling	0		0.00488	PLCE1
	Thyroid Cancer Signaling	0		0.013	FOS
	Tight Junction Signaling	0		0.00565	FOS
	Type I Diabetes Mellitus Signaling	0		0.0142	HLA-DQB1,IL1B,NFKBIA,STAT1
	Type II Diabetes Mellitus Signaling	0		0.0133	CACNB2,NFKBIA
	White Adipose Tissue Browning Pathway	0		0.00741	CACNB2
	Wnt/β-catenin Signaling	0		0.0118	LRP6,WNT10B
	Xenobiotic Metabolism AHR Signaling Pathway	0		0.0127	IL1B
	Xenobiotic Metabolism PXR Signaling Pathway	0		0.0114	CES1,IL4I1
	Xenobiotic Metabolism Signaling	0		0.0111	CES1,IL1B,IL4I1
	iCOS-iCOSL Signaling in T Helper Cells	0		0.0107	HLA-DQB1,ICOSLG/LOC102723996,NFKBIA
	mTOR Signaling	0		0.0049	RPS28
	p53 Signaling	0		0.0102	BIRC5
	p70S6K Signaling	0		0.00775	PLCE1
	Melatonin Signaling	0.197		0.0143	PLCE1
	Agrin Interactions at Neuromuscular Junction	0.205		0.0147	PAK6
	Cell Cycle: G1/S Checkpoint Regulation	0.209		0.0149	E2F2
	IL-17A Signaling in Airway Cells	0.209		0.0149	NFKBIA
	Role of JAK1 and JAK3 in γc Cytokine Signaling	0.209		0.0149	STAT1
	Induction of Apoptosis by HIV1	0.225		0.0159	NFKBIA
	PXR/RXR Activation	0.225		0.0159	ABCB9
	Role of PI3K/AKT Signaling in the Pathogenesis of Influenza	0.225		0.0159	NFKBIA
	Wnt/Ca+ pathway	0.225		0.0159	PLCE1
	Apelin Endothelial Signaling Pathway	0.23		0.0145	CCL2,FOS
	Gαi Signaling	0.23		0.0145	FPR2,GRM2
	IL-2 Signaling	0.233		0.0164	FOS
	SPINK1 General Cancer Pathway	0.233		0.0164	MT2A
	Polyamine Regulation in Colon Cancer	0.238		0.0167	OAZ3
	Gα12/13 Signaling	0.246		0.015	LPAR2,NFKBIA
	Iron homeostasis signaling pathway	0.246		0.015	HBG1,HBG2
	Th2 Pathway	0.246		0.015	HLA-DQB1,ICOSLG/LOC102723996
	Superpathway of Melatonin Degradation	0.247		0.0172	IL4I1
	CCR3 Signaling in Eosinophils	0.252		0.0153	PAK6,PLA2G4B
	fMLP Signaling in Neutrophils	0.255		0.0154	FPR2,NFKBIA
	CNTF Signaling	0.257		0.0179	STAT1
	Serotonin Degradation	0.257		0.0179	IL4I1
	Sertoli Cell-Sertoli Cell Junction Signaling	0.258		0.0149	ITGA10,ITGAD,JUP
	Opioid Signaling Pathway	0.261		0.0147	CACNB2,FOS,FOSB,NFKBIA
	P2Y Purigenic Receptor Signaling Pathway	0.262		0.0156	FOS,PLCE1
	Dermatan Sulfate Biosynthesis	0.262		0.0182	DSEL
	Lymphotoxin β Receptor Signaling	0.267		0.0185	NFKBIA
	14-3-3-mediated Signaling	0.269		0.0159	FOS,PLCE1
	Synaptic Long Term Potentiation	0.269		0.0159	GRM2,PLCE1
	Role of Cytokines in Mediating Communication between Immune Cells	0.278		0.0192	IL1B
	UVB-Induced MAPK Signaling	0.278		0.0192	FOS
	Signaling by Rho Family GTPases	0.28		0.0151	FOS,ITGA10,ITGAD,PAK6
	Natural Killer Cell Signaling	0.283		0.0155	KIR2DL4,PAK6,TNFSF10
	UVC-Induced MAPK Signaling	0.284		0.0196	FOS
	Regulation Of The Epithelial Mesenchymal Transition By Growth Factors Pathway	0.286		0.0156	FOS,PARD6G,TNFSF10
	Amyloid Processing	0.29		0.02	CAPN3
	FAT10 Cancer Signaling Pathway	0.29		0.02	NFKBIA
	D-myo-inositol-5-phosphate Metabolism	0.298		0.016	DUSP1,EPHX2,PLCE1
	Endothelin-1 Signaling	0.304		0.0161	FOS,PLA2G4B,PLCE1
	GNRH Signaling	0.307		0.0162	CACNB2,FOS,PAK6
	GPCR-Mediated Nutrient Sensing in Enteroendocrine Cells	0.31		0.0174	CACNB2,PLCE1
	Neuregulin Signaling	0.31		0.0174	ITGA10,ITGAD
	Amyotrophic Lateral Sclerosis Signaling	0.314		0.0175	CACNB2,CAPN3
	nNOS Signaling in Neurons	0.315		0.0217	CAPN3
	PPARα/RXRα Activation	0.32		0.0166	IL1B,NFKBIA,PLCE1
	Role of RIG1-like Receptors in Antiviral Innate Immunity	0.329		0.0227	NFKBIA
	tRNA Splicing	0.329		0.0227	SMPDL3A
	Dopamine-DARPP32 Feedback in cAMP Signaling	0.333		0.0169	CACNB2,CREM,PLCE1
	Prostate Cancer Signaling	0.335		0.0183	E2F2,NFKBIA
	Role of MAPK Signaling in Promoting the Pathogenesis of Influenza	0.335		0.0183	NFKBIA,PLA2G4B
	Regulation of eIF4 and p70S6K Signaling	0.34		0.0171	ITGA10,ITGAD,RPS28
	Coronavirus Replication Pathway	0.344		0.0238	IFITM3
	Dermatan Sulfate Biosynthesis (Late Stages)	0.344		0.0238	DSEL
	Serotonin Receptor Signaling	0.344		0.0238	IL4I1
	Actin Cytoskeleton Signaling	0.349		0.0167	ITGA10,ITGAD,PAK6,PFN2
	Mechanisms of Viral Exit from Host Cells	0.351		0.0244	LMNB1
	IGF-1 Signaling	0.358		0.0192	FOS,IGFBP4
	Glioblastoma Multiforme Signaling	0.366		0.0179	E2F2,PLCE1,WNT10B
	Apoptosis Signaling	0.368		0.0196	CAPN3,NFKBIA
	Th1 and Th2 Activation Pathway	0.37		0.018	HLA-DQB1,ICOSLG/LOC102723996,STAT1
	Sumoylation Pathway	0.373		0.0198	FOS,NFKBIA
	Antigen Presentation Pathway	0.376		0.0263	HLA-DQB1
	Docosahexaenoic Acid (DHA) Signaling	0.376		0.0263	IL1B
	Inhibition of Matrix Metalloproteases	0.376		0.0263	HSPG2
	Gustation Pathway	0.382		0.0183	ASIC3,CACNB2,SMPDL3A
	Cell Cycle Regulation by BTG Family Proteins	0.384		0.027	E2F2
	B Cell Development	0.394		0.0278	HLA-DQB1
	ATM Signaling	0.399		0.0208	CCNB2,NFKBIA
	IL-1 Signaling	0.41		0.0213	FOS,NFKBIA
	Small Cell Lung Cancer Signaling	0.41		0.0213	E2F2,NFKBIA
	4-1BB Signaling in T Lymphocytes	0.413		0.0294	NFKBIA
	ErbB Signaling	0.416		0.0215	FOS,PAK6
	Actin Nucleation by ARP-WASP Complex	0.428		0.022	ITGA10,ITGAD
	eNOS Signaling	0.433		0.0197	CCNA2,ESR2,LPAR2
	Airway Inflammation in Asthma	0.433		0.0312	CCL2
	Inhibition of Angiogenesis by TSP1	0.433		0.0312	HSPG2
	Glucocorticoid Receptor Signaling	0.437		0.0167	CCL2,DUSP1,FOS,HLA-DQB1,IL11RA,IL1B,NFKBIA,PLA2G4B,STAT1
	RANK Signaling in Osteoclasts	0.44		0.0225	FOS,NFKBIA
	Unfolded protein response	0.44		0.0225	DNAJB13,PPP1R15A
	Relaxin Signaling	0.442		0.02	FOS,NFKBIA,SMPDL3A
	EIF2 Signaling	0.446		0.0189	EIF2AK2,PPP1R15A,RPL13,RPS28
	RhoGDI Signaling	0.446		0.0189	ESR2,ITGA10,ITGAD,PAK6
	Noradrenaline and Adrenaline Degradation	0.455		0.0333	IL4I1
	Factors Promoting Cardiogenesis in Vertebrates	0.461		0.0205	LRP6,PLCE1,WNT10B
	Regulation Of The Epithelial Mesenchymal Transition In Development Pathway	0.465		0.0235	GLIS2,WNT10B
	Sonic Hedgehog Signaling	0.467		0.0345	GLIS2
	VEGF Family Ligand-Receptor Interactions	0.472		0.0238	FOS,PLA2G4B
	Communication between Innate and Adaptive Immune Cells	0.488		0.0189	CCL3L3,IL1B,TLR3,TLR4,TLR8
	Insulin Secretion Signaling Pathway	0.492		0.019	ASIC3,CACNB2,PLCE1,PRLR,STAT1
	Altered T Cell and B Cell Signaling in Rheumatoid Arthritis	0.5		0.0192	HLA-DQB1,IL1B,TLR3,TLR4,TLR8
	Role of BRCA1 in DNA Damage Response	0.5		0.025	E2F2,STAT1
	D-myo-inositol (1,4,5)-Trisphosphate Biosynthesis	0.506		0.0385	PLCE1
	IL-17A Signaling in Gastric Cells	0.506		0.0385	FOS
	Role of JAK1, JAK2 and TYK2 in Interferon Signaling	0.506		0.0385	STAT1
	IL-3 Signaling	0.507		0.0253	FOS,STAT1
	Role of MAPK Signaling in the Pathogenesis of Influenza	0.507		0.0253	CCL2,PLA2G4B
	MSP-RON Signaling In Cancer Cells Pathway	0.508		0.0219	ELF3,FOS,NFKBIA
	Rac Signaling	0.508		0.0219	ITGA10,ITGAD,PAK6
	Agranulocyte Adhesion and Diapedesis	0.509		0.0203	CCL2,CCL3L3,CCL4L1/CCL4L2,IL1B
	PI3K/AKT Signaling	0.509		0.0203	IL11RA,ITGA10,ITGAD,NFKBIA
	NF-κB Activation by Viruses	0.514		0.0256	EIF2AK2,NFKBIA
	Renal Cell Carcinoma Signaling	0.514		0.0256	FOS,PAK6
	STAT3 Pathway	0.519		0.0222	CISH,IL11RA,IL1B
	Gluconeogenesis I	0.52		0.04	ENO3
	Role of JAK family kinases in IL-6-type Cytokine Signaling	0.52		0.04	STAT1
	Chemokine Signaling	0.522		0.026	CCL2,FOS
	Glycolysis I	0.535		0.0417	ENO3
	IL-22 Signaling	0.535		0.0417	STAT1
	Tryptophan Degradation III (Eukaryotic)	0.535		0.0417	CA1
	Caveolar-mediated Endocytosis Signaling	0.537		0.0267	ITGA10,ITGAD
	Dopamine Degradation	0.55		0.0435	IL4I1
	IL-6 Signaling	0.559		0.0234	FOS,IL1B,NFKBIA
	Ephrin B Signaling	0.562		0.0278	EPHB2,EPHB4
	Hypoxia Signaling in the Cardiovascular System	0.562		0.0278	NFKBIA,UBE2C
	Sperm Motility	0.569		0.0205	EPHB2,EPHB4,MERTK,PLA2G4B,PLCE1
	Growth Hormone Signaling	0.57		0.0282	FOS,STAT1
	Hepatic Cholestasis	0.576		0.0219	IL1B,NFKBIA,TLR4,TNFSF10
	FXR/RXR Activation	0.578		0.024	IL1B,ITIH4,LIPC
	Basal Cell Carcinoma Signaling	0.579		0.0286	GLIS2,WNT10B
	GM-CSF Signaling	0.579		0.0286	CISH,STAT1
	Pancreatic Adenocarcinoma Signaling	0.584		0.0242	BIRC5,E2F2,STAT1
	Role of Lipids/Lipid Rafts in the Pathogenesis of Influenza	0.602		0.05	RSAD2
	CD40 Signaling	0.615		0.0303	FOS,NFKBIA
	DNA damage-induced 14-3-3σ Signaling	0.622		0.0526	CCNB2
	Tryptophan Degradation X (Mammalian, via Tryptamine)	0.622		0.0526	IL4I1
	Eicosanoid Signaling	0.625		0.0308	FPR2,PLA2G4B
	Glutamate Receptor Signaling	0.625		0.0308	GRM2,SLC1A4
	Pyridoxal 5'-phosphate Salvage Pathway	0.625		0.0308	EIF2AK2,TTK
	Cholecystokinin/Gastrin-mediated Signaling	0.631		0.0256	CREM,FOS,IL1B
	PAK Signaling	0.631		0.0256	ITGA10,ITGAD,PAK6
	Th1 Pathway	0.631		0.0256	HLA-DQB1,ICOSLG/LOC102723996,STAT1
	Thrombopoietin Signaling	0.645		0.0317	FOS,STAT1
	Airway Pathology in Chronic Obstructive Pulmonary Disease	0.66		0.0265	CCL2,IL1B,TNFSF10
	Glutaryl-CoA Degradation	0.664		0.0588	CA1
	Putrescine Degradation III	0.664		0.0588	IL4I1
	PCP pathway	0.676		0.0333	PFN2,WNT10B
	Semaphorin Signaling in Neurons	0.687		0.0339	PAK6,PLXNB1
	Granzyme B Signaling	0.687		0.0625	LMNB1
	Role of Osteoblasts, Osteoclasts and Chondrocytes in Rheumatoid Arthritis	0.69		0.0228	FOS,IL1B,LRP6,NFKBIA,WNT10B
	MSP-RON Signaling Pathway	0.698		0.0345	CCL2,TLR4
	G-Protein Coupled Receptor Signaling	0.702		0.0219	DUSP1,FPR2,GRM2,NFKBIA,RGS2,SMPDL3A
	Antioxidant Action of Vitamin C	0.706		0.028	NFKBIA,PLA2G4B,PLCE1
	Aldosterone Signaling in Epithelial Cells	0.709		0.025	ASIC3,DNAJB13,DUSP1,PLCE1
	Retinoic acid Mediated Apoptosis Signaling	0.709		0.0351	PARP9,TNFSF10
	Role of CHK Proteins in Cell Cycle Checkpoint Control	0.709		0.0351	CLSPN,E2F2
	Role of IL-17A in Arthritis	0.709		0.0351	CCL2,NFKBIA
	Paxillin Signaling	0.715		0.0283	ITGA10,ITGAD,PAK6
	PPAR Signaling	0.731		0.0288	FOS,IL1B,NFKBIA
	CD27 Signaling in Lymphocytes	0.733		0.0364	FOS,NFKBIA
	EGF Signaling	0.733		0.0364	FOS,STAT1
	Phenylalanine Degradation IV (Mammalian, via Side Chain)	0.739		0.0714	IL4I1
	Molecular Mechanisms of Cancer	0.759		0.0206	AURKA,E2F2,FOS,ITGA10,ITGAD,LRP6,NFKBIA,PAK6,WNT10B
	Neuropathic Pain Signaling In Dorsal Horn Neurons	0.766		0.03	FOS,GRM2,PLCE1
	Ephrin Receptor Signaling	0.806		0.0251	EPHB2,EPHB4,ITGA10,ITGAD,PAK6
	nNOS Signaling in Skeletal Muscle Cells	0.84		0.0426	CACNB2,CAPN3
	IL-23 Signaling Pathway	0.855		0.0435	IL1B,NFKBIA
	Glycine Betaine Degradation	0.873		0.1	SARDH
	Role of IL-17F in Allergic Inflammatory Airway Diseases	0.886		0.0455	CCL2,IL1B
	IL-12 Signaling and Production in Macrophages	0.902		0.0299	FOS,NFKBIA,STAT1,TLR4
	B Cell Activating Factor Signaling	0.902		0.0465	FOS,NFKBIA
	Oncostatin M Signaling	0.902		0.0465	MT2A,STAT1
	PDGF Signaling	0.904		0.0349	EIF2AK2,FOS,STAT1
	Prolactin Signaling	0.904		0.0349	FOS,PRLR,STAT1
	Acute Phase Response Signaling	0.907		0.0272	C1QC,FOS,IL1B,ITIH4,NFKBIA
	LPS-stimulated MAPK Signaling	0.915		0.0353	FOS,NFKBIA,TLR4
	April Mediated Signaling	0.919		0.0476	FOS,NFKBIA
	HGF Signaling	0.928		0.0305	ELF3,FOS,ITGA10,ITGAD
	Triacylglycerol Degradation	0.936		0.0488	CES1,LIPC
	Cyclins and Cell Cycle Regulation	0.938		0.0361	CCNA2,CCNB2,E2F2
	JAK/Stat Signaling	0.949		0.0366	CISH,FOS,STAT1
	Osteoarthritis Pathway	0.95		0.0261	ELF3,GLIS2,IL1B,ITGA10,ITGAD,TLR4
	Retinol Biosynthesis	0.954		0.05	CES1,LIPC
	Atherosclerosis Signaling	0.973		0.0317	CCL2,IL1B,MSR1,PLA2G4B
	Granulocyte Adhesion and Diapedesis	0.982		0.0287	CCL2,CCL3L3,CCL4L1/CCL4L2,FPR2,IL1B
	Angiopoietin Signaling	1.02		0.0395	BIRC5,NFKBIA,PAK6
	Complement System	1.03		0.0556	C1QC,C3AR1
	TWEAK Signaling	1.03		0.0556	NFKBIA,TNFRSF25
	Renin-Angiotensin Signaling	1.04		0.0336	CCL2,FOS,PAK6,STAT1
	IL-9 Signaling	1.05		0.0571	CISH,STAT1
	IL-10 Signaling	1.08		0.0417	FOS,IL1B,NFKBIA
	HMGB1 Signaling	1.11		0.0314	CCL2,FOS,IL1B,TLR4,TNFSF10
	Role of JAK2 in Hormone-like Cytokine Signaling	1.12		0.0625	PRLR,STAT1
	Regulation of Actin-based Motility by Rho	1.14		0.0364	ITGA10,ITGAD,PAK6,PFN2
	TNFR2 Signaling	1.14		0.0645	FOS,NFKBIA
	dTMP De Novo Biosynthesis	1.16		0.2	TYMS
	Phospholipases	1.23		0.0484	LIPC,PLA2G4B,PLCE1
	Melatonin Degradation II	1.25		0.25	IL4I1
	Hepatic Fibrosis / Hepatic Stellate Cell Activation	1.26		0.0316	CCL2,COL6A1,IGFBP4,IL1B,STAT1,TLR4
	UVA-Induced MAPK Signaling	1.3		0.0412	FOS,PARP9,PLCE1,STAT1
	Differential Regulation of Cytokine Production in Intestinal Epithelial Cells by IL-17A and IL-17F	1.38		0.087	CCL2,IL1B
	Crosstalk between Dendritic Cells and Natural Killer Cells	1.38		0.044	KIR2DL4,TLR3,TLR4,TNFSF10
	Regulation of Cellular Mechanics by Calpain Protease	1.43		0.0455	CAPN3,CCNA2,ITGA10,ITGAD
	TNFR1 Signaling	1.46		0.06	FOS,NFKBIA,PAK6
	Inflammasome pathway	1.49		0.1	IL1B,TLR4
	Glycine Degradation (Creatine Biosynthesis)	1.55		0.5	GAMT
	Putrescine Biosynthesis III	1.55		0.5	AZIN2
	Taurine Biosynthesis	1.55		0.5	CSAD
	Differential Regulation of Cytokine Production in Macrophages and T Helper Cells by IL-17A and IL-17F	1.57		0.111	CCL2,IL1B
	FAK Signaling	1.59		0.0431	CAPN3,HMMR,ITGA10,ITGAD,PAK6
	IL-17A Signaling in Fibroblasts	1.78		0.0789	CCL2,FOS,NFKBIA
	Role of Macrophages, Fibroblasts and Endothelial Cells in Rheumatoid Arthritis	1.83		0.0319	CCL2,FOS,IL1B,LRP6,NFKBIA,PLCE1,TLR3,TLR4,TLR8,WNT10B
	MIF-mediated Glucocorticoid Regulation	1.84		0.0833	NFKBIA,PLA2G4B,TLR4
	Pyrimidine Ribonucleotides De Novo Biosynthesis	1.87		0.0857	AK5,CMPK2,NME4
	Mitotic Roles of Polo-Like Kinase	1.9		0.0635	CCNB2,KIF11,PKMYT1,PRC1
	Pyrimidine Ribonucleotides Interconversion	1.94		0.0909	AK5,CMPK2,NME4
	Estrogen-mediated S-phase Entry	2.23		0.115	CCNA2,E2F2,ESR2
	Axonal Guidance Signaling	2.34		0.0307	ADAMTS10,ADAMTS13,EPHB2,EPHB4,GLIS2,ITGA10,ITGAD,PAK6,PFN2,PLCE1,PLXNB1,ROBO3,SEMA6A,SEMA6C,WNT10B
	Phagosome Formation	3.08		0.058	C3AR1,ITGA10,ITGAD,MSR1,PLCE1,TLR3,TLR4,TLR8

## Sheet: Table S4-b
	Table S4-b. The upstream regulator analysis on DEGs.
	Master Regulator	Molecule Type	Expr Log Ratio	Depth	Predicted Activation State	Activation z-score	p-value of overlap	Network bias-corrected p-value	Participating regulators	Target molecules in dataset	Causal network	Target-connected regulators	Relationships Between Master Regulators(Increases/Downstream)	Relationships Between Master Regulators(Decreases/Downstream)	Relationships Between Master Regulators(Affects/Downstream)	Relationships Between Master Regulators(Increases/Upstream)	Relationships Between Master Regulators(Decreases/Upstream)	Relationships Between Master Regulators(Affects/Upstream)	Relationships Between Master Regulators(Increases/Both)	Relationships Between Master Regulators(Decreases/Both)	Relationships Between Master Regulators(Affects/Both)
	IFNG	cytokine		1	Activated	4.768	8.88e-23	0.0001	IFNG	C1QC,CCL2,CCNA2,CD38,CISH,CMPK2,EIF2AK2,ETV7,FPR2,GBP1,HLA-DQB1,HSPG2,ICOSLG/LOC102723996,IFI27,IFI30,IFI6,IFIT1,IFIT2,IFIT3,IGFBP4,IL1B,ISG15,LGALS3BP,MX1,NFKBIA,OAS1,OAS2,OAS3,OASL,PLSCR1,RSAD2,SAMD9,STAT1,TLR3,TLR4,TNFSF10,USP18	37 (1)	1	IFN Beta,Interferon alpha,mir-15	CTLA4,mir-146,PDCD1		CGAS,EBI3,EIF2AK2,FPR2,HLA-B,IDO1,IRF9,ISG15,p70 S6k,PLAAT4,PTGS2,SOCS1,SOCS3,SPI1,STAT1,STAT2,TAP1,USP18	ELAVL1,LPL,mir-17,STAT6
	IFNL1	cytokine		1	Activated	4.69	8.62e-24	0.0001	IFNL1	CMPK2,EIF2AK2,GBP1,HERC5,IFI27,IFI6,IFIT1,IFIT2,IFIT3,IFITM3,ISG15,LGALS3BP,MX1,OAS1,OAS2,OAS3,OASL,PLSCR1,RSAD2,SAMD9,STAT1,USP18	22 (1)	1	Interferon alpha,IRF1,IRF3,MAVS,PAF1,SOCS1,TLR9	SOCS3,TAP1		EIF2AK2,HLA-B,IRF9,ISG15,STAT1,STAT2,USP18
	Interferon alpha	group		1	Activated	4.472	9.55e-16	0.0001	Interferon alpha	EIF2AK2,ENPP2,FOS,GBP1,GIMAP4,IFI27,IFIT1,IFIT2,IFIT3,IGFBP4,ISG15,MX1,OAS1,OAS2,RSAD2,STAT1,TLR3,TLR4,TLR8,TNFSF10	20 (1)	1	IFNAR2,Immunoglobulin,MAVS,TLR9	BTK,miR-21-5p (and other miRNAs w/seed AGCUUAU),PTEN,RNF216,SAMHD1,SOCS1,SOCS3,TAP1		CGAS,IDO1,IFN Beta,IFNB1,IFNG,IFNL1,IRF1,IRF3,ISG15,PLAAT4,STAT1,STAT2	SKP2
	PDLIM2	other		2	Activated	4.429	1.26e-12	0.0438	IRF1,IRF3,IRF7,JUN,NFkB (complex),NR3C1,PDLIM2,RELA,STAT1,TP53	ABCB9,AURKA,BIRC5,BUB1,C3AR1,CCL2,CCNA2,CCNB2,CDC6,CDT1,CENPF,DUSP1,ELF3,ENPP2,FOS,FOSB,FPR2,GAL3ST4,GBP4,HERC5,HMMR,IFI30,IFI6,IFIT1,IFIT2,IFIT3,IL1B,LGALS3BP,MCM6,MX1,NCAPG,OAS1,OAS3,PRC1,RGS2,RRM2,RSAD2,S100P,SERF1A/SERF1B,SESN1,SLC7A5,STAT1,TGM2,TLR3,TNFSF10,TOP2A,TPX2,UBE2C,ZNF300	49 (10)	10				IRF1,IRF3,STAT1
	IFNA2	cytokine		1	Activated	4.379	2.14e-23	0.0001	IFNA2	BIRC5,CISH,EIF2AK2,GBP1,HERC5,IFI27,IFI6,IFIT1,IFIT2,IFIT3,IFITM3,ISG15,LGALS3BP,LY6E,MX1,OAS1,OAS2,OAS3,PLSCR1,RSAD2,STAT1,TNFSF10,USP18	23 (1)	1	STING1	IRF3		EIF2AK2,IFNB1,IRF1,IRF9,ISG15,MDM2,SOCS1,SOCS3,STAT1,STAT2,TREX1,USP18
	SKP2	other		2	Activated	4.218	2.43e-11	0.0335	CDKN1A,DUSP1,FOXM1,MYC,SKP2,TP53,USP18	AURKA,BIRC5,BUB1,CCL2,CCNA2,CCNB2,CDC6,CDT1,CENPF,FOS,GAL3ST4,GBP1,HMMR,IFI27,IFI6,IFIT1,IFIT2,IFIT3,IFITM3,IL1B,ISG15,LGALS3BP,MCM6,MERTK,MX1,NCAPG,NFKBIA,OAS1,OASL,PRC1,RRM2,RSAD2,SESN1,STAT1,TNFSF10,TOP2A,TPX2,UBE2C	38 (7)	6		Interferon alpha,NUPR1			USP18
	PRL	cytokine		1	Activated	4.025	6.09e-19	0.0001	PRL	CISH,CMPK2,EIF2AK2,EPSTI1,FOS,GMPR,HERC5,IFI6,IFIT1,IFIT3,ISG15,LY6E,OAS1,OAS2,OAS3,PLSCR1,PRLR,RSAD2,SAMD9,USP18	20 (1)	1	FOXO1			ADAR,EIF2AK2,IRF1,IRF9,ISG15,MAPK1,SAMHD1,STAT1,STAT2,USP18
	RNY3	other		1	Activated	3.873	3.04e-21	0.0001	RNY3	EPSTI1,HERC5,IFIT1,IFIT3,IFITM3,ISG15,LY6E,MX1,OAS1,OAS2,OAS3,OASL,OTOF,RSAD2,SPATS2L	15 (1)	1				ISG15
	CDK2AP1	other		2	Activated	3.771	1.49e-11	0.0002	CDK2,CDK2AP1,PGR	CCNB2,CDC6,FOS,GBP1,IFI27,IFIT1,IFIT2,IFIT3,ISG15,MX1,NFKBIA,OAS1,OAS2,OAS3,OASL,PFN2,RSAD2,S100P	18 (3)	2					PGR
	EIF2AK3	kinase		2	Activated	3.71	8.17e-12	0.0022	EIF2AK3,FOXO1,FOXO3,Gsk3,STAT1	ABCB9,CCL2,CCNB2,CENPF,DLGAP5,GBP1,GBP4,IFI30,IFI6,IFIT1,IFIT2,IFIT3,IL1B,ISG15,KIF11,NCAPG,NFKBIA,NUSAP1,OAS1,PRC1,TNFSF10	21 (5)	4	LOC105372576	COPA,IKZF1		ATG5,FOXO1,STAT1
	IFN Beta	group		3	Activated	3.5	6.88e-11	0.0001	IFN Beta,IL4I1,STAT1,STAT6	ABCB9,CCL2,EIF2AK2,GBP1,GBP4,IFI30,IFI6,IFIT1,IFIT2,IFIT3,ISG15,MX1,OAS1,STAT1,TNFSF10,TOB1	16 (4)	3	Interferon alpha,IRF3,LBP,MAP3K7,MAVS,PLAAT4,RNASEL,SGPL1,STING1,TLR7,TLR9,TRIM37,TRIM38	ADAR,COPA,miR-21-5p (and other miRNAs w/seed AGCUUAU),SAMHD1,SOCS3,TAP1		IDO1,IFNG,STAT1	IFNAR2,STAT6
	RABL6	other		1	Activated	3.317	2.81e-09	0.0003	RABL6	BUB1,CCNA2,CENPF,HMMR,MELK,NCAPG,PRC1,TOP2A,TPX2,TTK,UBE2C	11 (1)	1
	PLAAT4	enzyme		2	Activated	3.273	6.84e-12	0.0062	IFNB1,IRF3,NFkB (complex),PLAAT4	CCL2,CCNB2,ELF3,HERC5,IFI27,IFI6,IFIT1,IFIT2,IFIT3,IL1B,ISG15,MX1,NFKBIA,OAS1,OAS2,RSAD2,SLC7A5,STAT1,TGM2,TLR3,TNFSF10	21 (4)	4	IFNE,IFNG,Interferon alpha,TGM2	SFTPA1		IFN Beta,IFNB1,IRF3,ISG15
	USP13	peptidase		2	Activated	3.207	4.1e-10	0.0001	RAD21,SMC3,STAT1,USP13	ABCB9,CCL2,GBP1,GBP4,HLA-DQB1,IFI30,IFI6,IFIT1,IFIT2,IFIT3,ISG15,OAS1,STAT1,TNFSF10	14 (4)	4				STAT1
	EBI3	cytokine		2	Activated	3.207	8.69e-10	0.0001	EBI3,STAT1	ABCB9,CCL2,FOS,GBP1,GBP4,IFI30,IFI6,IFIT1,IFIT2,IFIT3,ISG15,OAS1,STAT1,TNFSF10	14 (2)	2	IFNB1,IFNG			HLA-B,STAT1,TAP1
	IFNB1	cytokine		1	Activated	3.162	6.86e-11	0.0001	IFNB1	IFI27,IFIT1,IFIT2,IFIT3,ISG15,MX1,OAS2,STAT1,TLR3,TNFSF10	10 (1)	1	IFNA2,Interferon alpha,KPNA2,MAVS,mir-15,NACC1,PLAAT4,PTGS2,SMARCB1,TLR7,TLR9,TRIM38	EIF2AK2,GAPDH,miR-182-5p (and other miRNAs w/seed UUGGCAA),NLRP11,RNF216,SAMHD1,SOCS1		EBI3,IDO1,IRF1,IRF9,ISG15,STAT1,STAT2
	NACC1	transcription regulator		2	Activated	3.162	6.04e-10	0.0005	IRF3,NACC1,TBK1	CCL2,EIF2AK2,IFI6,IFIT1,IFIT2,ISG15,MX1,OAS1,RSAD2,TLR3	10 (3)	3				EIF2AK2,IFNB1,IRF3
	TLR9	transmembrane receptor		1	Activated	3.162	2.44e-08	0.0038	TLR9	CCNA2,CD38,IFIT1,IFIT3,IL4I1,ISG15,MX1,OAS2,OAS3,STAT1	10 (1)	1	CEBPA,CREB1	HDAC3,RNF216		IFN Beta,IFNB1,IFNL1,Immunoglobulin,Interferon alpha,IRF1,IRF9,ISG15,STAT1	TLR7
	TGM2	enzyme	1.283	1	Activated	3.153	8.8e-09	0.0001	TGM2	CCL2,CCL4L1/CCL4L2,IFI6,IFIT1,IFIT2,IFIT3,IL1B,LY6E,MERTK,MT2A,OAS1,OAS2,OAS3,OASL,PARP9,PLSCR1,STAT1	17 (1)	1	ATG5	SOCS1		HLA-B,IRF9,NPC2,PLAAT4,RARA,SAMHD1,STAT1,TAP1
	NPC2	transporter		2	Activated	3.138	4.7e-18	0.0001	MAPK1,NPC2	AURKA,BIRC5,DUSP1,EIF2AK2,FOS,GBP1,HERC5,IFI27,IFI6,IFIT1,IFIT2,IFIT3,IFITM3,ISG15,LGALS3BP,MKI67,OAS1,OAS2,OAS3,OASL,PLSCR1,STAT1,TLR3,TLR4,TNFSF10,USP18	26 (2)	2	TGM2				MAPK1,PTGS2,STAT1,STAT2
	EIF2AK2	kinase	0.791	1	Activated	3.051	1.84e-12	0.0001	EIF2AK2	FOS,IFI27,IFI6,IFIT1,ISG15,LGALS3BP,NFKBIA,OAS1,OAS3,PARP9,PLSCR1,STAT1,USP18	13 (1)	1	IFNA2,IFNG,IFNL1,JAK,NACC1,PRL,SMARCB1	ADAR,FANCG,GAPDH,HDAC11,MAPK1,RNASEL,TAP1		AKT2,EGOT,IRS2,ISG15,SAMHD1,STAT1,USP18	IFNB1,IRF3
	CDC73	other		2	Activated	3.051	1.44e-09	0.0001	CDC73,STAT1	ABCB9,CCL2,GBP1,GBP4,IFI30,IFI6,IFIT1,IFIT2,IFIT3,ISG15,OAS1,STAT1,TNFSF10	13 (2)	2				IRF1,SOCS1,STAT1
	IFNE	cytokine		2	Activated	3.051	1.44e-09	0.0001	IFNE,STAT1	ABCB9,CCL2,GBP1,GBP4,IFI30,IFI6,IFIT1,IFIT2,IFIT3,ISG15,OAS1,STAT1,TNFSF10	13 (2)	2		IRGM		PLAAT4,STAT1
	JAK	group		1	Activated	3	2.17e-12	0.0001	JAK	EIF2AK2,IFI6,IFIT1,IFIT2,IFIT3,IFITM3,ISG15,RSAD2,STAT1	9 (1)	1				EIF2AK2,IFNA1/IFNA13,ISG15,STAT1
	CGAS	enzyme		2	Activated	3	4.24e-11	0.0001	CGAS,IFN type 1,IRF3,STAT1	ABCB9,CCL2,GBP1,GBP4,IFI30,IFI6,IFIT1,IFIT2,IFIT3,IL1B,ISG15,OAS1,RSAD2,STAT1,TLR3,TNFSF10	16 (4)	4	IFNG,Interferon alpha	IRGM		IRF3,STAT1
	TRIM23	enzyme		2	Activated	3	7.79e-09	0.0017	IKBKG,IRF3,TRIM23	CCL2,IFI6,IFIT1,IFIT2,ISG15,NFKBIA,OAS1,RSAD2,TLR3	9 (3)	2				IRF3
	IRS2	enzyme		2	Activated	3	8.24e-09	0.0141	Akt,IRS2,STAT1	ABCB9,BIRC5,CCL2,GBP1,GBP4,IFI30,IFI6,IFIT1,IFIT2,IFIT3,ISG15,MT2A,MX1,NFKBIA,OAS1,TNFSF10	16 (3)	3	EIF2AK2,FOXO1,NUPR1	SOCS1		STAT1
	FOXO1	transcription regulator		1	Activated	3	2.77e-06	0.037	FOXO1	BIRC5,CCNB2,CENPF,DLGAP5,KIF11,NCAPG,NUSAP1,PRC1,TNFSF10	9 (1)	1	EIF2AK3	AKT2,CEBPA		IRS2,PRL
	MRE11	enzyme		2	Activated	2.887	4.45e-10	0.0012	ATM,CHEK1,CHEK2,IRF3,MRE11,STING1	BIRC5,CCL2,DUSP1,IFI6,IFIT1,IFIT2,ISG15,OAS1,RRM2,RSAD2,TGM2,TLR3	12 (6)	5				IRF3,STING1
	STAT1	transcription regulator	0.713	1	Activated	2.887	1.23e-08	0.0002	STAT1	ABCB9,CCL2,GBP1,GBP4,IFI30,IFI6,IFIT1,IFIT2,IFIT3,ISG15,OAS1,TNFSF10	12 (1)	1	ATXN3,CDC73,CGAS,EBI3,EIF2AK2,EIF2AK3,FENDRR,GAB3,HLA-B,IFN Beta,IFNA1/IFNA13,IFNA2,IFNB1,IFNE,IFNG,IFNL1,IFNL4,Interferon alpha,IRS2,JAK,LBP,MAPKAP1,PDCD1,PDGF BB,PDLIM2,PRL,RARB,SGPL1,SH3BP2,STING1,TGM2,TLR7,TLR9,USP13	BCR-ABL1,BTK,CNOT7,FCGR2B,GAPDH,GSTO1,MAPK1,mir-146,miR-182-5p (and other miRNAs w/seed UUGGCAA),NPC2,PGR,PKD2,RC3H1,SFTPA1,STAT6,SUMO1,SUMO3,UBE2I		IRF1,ISG15,TAP1
	IFNL4	cytokine		3	Activated	2.84	1.97e-11	0.0001	IFNL4,IL4I1,STAT1	ABCB9,CCL2,GBP1,GBP4,IFI30,IFI6,IFIT1,IFIT3,ISG15,MX1,OAS1,OAS2,OASL,STAT1,TOB1	15 (3)	3				ISG15,STAT1,STAT2
	EBI3	cytokine		3	Activated	2.84	1.17e-10	0.0001	EBI3,IL4I1,STAT1	ABCB9,CCL2,FOS,GBP1,GBP4,IFI30,IFI6,IFIT1,IFIT2,IFIT3,ISG15,OAS1,STAT1,TNFSF10,TOB1	15 (3)	3	IFNB1,IFNG			HLA-B,STAT1,TAP1
	SPI1	transcription regulator		1	Activated	2.828	1.45e-18	0.0001	SPI1	C3AR1,CCNA2,CCNB2,CMPK2,E2F2,IFI27,IFI6,IFIT1,IFIT2,IFIT3,IFITM3,ISG15,LY6E,MX1,OASL,RSAD2,TNFSF10,USP18	18 (1)	1	ADAR,IFNG			IL1RN,ISG15,USP18
	IRF3	transcription regulator		1	Activated	2.828	6.27e-08	0.003	IRF3	CCL2,IFI6,IFIT1,IFIT2,ISG15,OAS1,RSAD2,TLR3	8 (1)	1	CGAS,Interferon alpha,LBP,MAP3K7,MAVS,MRE11,NACC1,PDLIM2,PLAAT4,SGPL1,STING1,TRIM23	ADAR,ATG5,EIF2AK2,miR-21-5p (and other miRNAs w/seed AGCUUAU),NLRP11,RNF216,TRIM38		IFN Beta,IFNA1/IFNA13,IFNL1,ISG15	IFNA2
	CKAP2L	other	0.916	1	Activated	2.828	9.4e-07	0.0007	CKAP2L	BIRC5,BUB1,CCNB2,CENPF,LMNB1,NCAPG,NCAPH,UBE2C	8 (1)	1		NUPR1
	PTGS2	enzyme		3	Activated	2.744	5.99e-19	0.0006	Akt,AKT1,AR,CFLAR,CTNNB1,EGFR,ERBB2,ERK,EZH2,FOXO1,GLI1,IL1B,Inflammasome (Nalp3, Asc, Casp1),IRF3,JUN,LIN28B,MAP2K1,MAPK1,MAPK9,MDM2,p70 S6k,PRKAA1,PRKCE,PTGS2,RARA,RHOA,SP1,Tgf beta,TP53,TP73,TSC2	AURKA,BIRC5,BUB1,C3AR1,CA1,CAPN3,CCDC85B,CCL2,CCNA2,CCNB2,CD38,CDC45,CDC6,CDT1,CENPF,CHTF18,CMPK2,DLGAP5,E2F2,EIF2AK2,ENPP2,EPHB4,ESR2,FOS,FOSB,FPR2,GAL3ST4,GBP1,GINS2,HMMR,HOXA1,ICOSLG/LOC102723996,IFI27,IFI6,IFIT1,IFIT2,IFIT3,IFITM3,IGFBP4,IL1B,ISG15,JUP,KIF11,KIF15,KIFC1,LTBP3,MCM6,MERTK,MKI67,MSR1,MT2A,NCAPG,NCAPH,NFKBIA,NUSAP1,OAS1,OAS2,OAS3,OASL,ORC1,PKMYT1,PLSCR1,PPP1R15A,PRC1,PRLR,RAB38,R…	83 (31)	29	AREG,CEBPA,CREB1,ELAVL1,IFNG,MAPK1,SOCS1	IL1RN,NPC2,PGR,PTEN		IFNA1/IFNA13,IFNB1,MDM2,MSR1
	CTLA4	transmembrane receptor		2	Activated	2.694	3.34e-18	0.0001	Akt,CTLA4,MAPK1	AURKA,BIRC5,CCNA2,DUSP1,EIF2AK2,FOS,GBP1,HERC5,IFI27,IFI6,IFIT1,IFIT2,IFIT3,IFITM3,ISG15,LGALS3BP,MKI67,MT2A,NFKBIA,OAS1,OAS2,OAS3,OASL,PLSCR1,SLC7A5,STAT1,TLR3,TNFSF10,TOP2A,TPX2,USP18	31 (3)	3	UXT				IFNG,KPNA2,MAPK1
	CDC73	other		3	Activated	2.673	1.84e-10	0.0001	CDC73,IL4I1,STAT1	ABCB9,CCL2,GBP1,GBP4,IFI30,IFI6,IFIT1,IFIT2,IFIT3,ISG15,OAS1,STAT1,TNFSF10,TOB1	14 (3)	3				IRF1,SOCS1,STAT1
	IFNE	cytokine		3	Activated	2.673	1.84e-10	0.0001	IFNE,IL4I1,STAT1	ABCB9,CCL2,GBP1,GBP4,IFI30,IFI6,IFIT1,IFIT2,IFIT3,ISG15,OAS1,STAT1,TNFSF10,TOB1	14 (3)	3		IRGM		PLAAT4,STAT1
	CGAS	enzyme		3	Activated	2.668	6.4e-12	0.0001	CGAS,IFN type 1,IL4I1,IRF3,STAT1	ABCB9,CCL2,GBP1,GBP4,IFI30,IFI6,IFIT1,IFIT2,IFIT3,IL1B,ISG15,OAS1,RSAD2,STAT1,TLR3,TNFSF10,TOB1	17 (5)	5	IFNG,Interferon alpha	IRGM		IRF3,STAT1
	IFNA1/IFNA13	cytokine		1	Activated	2.646	4.62e-12	0.0001	IFNA1/IFNA13	IFI6,IFIT2,ISG15,MX1,OAS2,RSAD2,STAT1	7 (1)	1	IRF1,IRF3,JAK,PTGS2,STING1			ISG15,STAT1,STAT2
	IFNL4	cytokine		1	Activated	2.646	9.79e-11	0.0001	IFNL4	IFIT1,ISG15,MX1,OAS1,OAS2,OASL,STAT1	7 (1)	1				ISG15,STAT1,STAT2
	USP13	peptidase		3	Activated	2.5	7.67e-12	0.0001	CHEK2,IL4I1,RAD21,SMC3,STAT1,USP13	ABCB9,BIRC5,CCL2,GBP1,GBP4,HLA-DQB1,IFI30,IFI6,IFIT1,IFIT2,IFIT3,ISG15,OAS1,STAT1,TNFSF10,TOB1	16 (6)	6				STAT1
	HLA-B	transmembrane receptor		2	Activated	2.496	1.64e-09	0.0001	HLA-B,STAT1	ABCB9,CCL2,GBP1,GBP4,IFI30,IFI6,IFIT1,IFIT2,IFIT3,ISG15,OAS1,OAS2,TNFSF10	13 (2)	2	EBI3,IFNG,IFNL1,TGM2	CEBPA,IRGM,MAPK1,RARA		ELAVL1,Immunoglobulin,STAT1
	STAT1	transcription regulator	0.713	2	Activated	2.496	1.64e-09	0.0001	IL4I1,STAT1	ABCB9,CCL2,GBP1,GBP4,IFI30,IFI6,IFIT1,IFIT2,IFIT3,ISG15,OAS1,TNFSF10,TOB1	13 (2)	2	ATXN3,CDC73,CGAS,EBI3,EIF2AK2,EIF2AK3,FENDRR,GAB3,HLA-B,IFN Beta,IFNA1/IFNA13,IFNA2,IFNB1,IFNE,IFNG,IFNL1,IFNL4,Interferon alpha,IRS2,JAK,LBP,MAPKAP1,PDCD1,PDGF BB,PDLIM2,PRL,RARB,SGPL1,SH3BP2,STING1,TGM2,TLR7,TLR9,USP13	BCR-ABL1,BTK,CNOT7,FCGR2B,GAPDH,GSTO1,MAPK1,mir-146,miR-182-5p (and other miRNAs w/seed UUGGCAA),NPC2,PGR,PKD2,RC3H1,SFTPA1,STAT6,SUMO1,SUMO3,UBE2I		IRF1,ISG15,TAP1
	FENDRR	other		2	Activated	2.496	1.22e-08	0.0004	FENDRR,STAT1	ABCB9,CCL2,GBP1,GBP4,IFI30,IFI6,IFIT1,IFIT2,IFIT3,IL1B,ISG15,OAS1,TNFSF10	13 (2)	2		HDAC3		STAT1
	LIN9	other		1	Activated	2.449	6.51e-08	0.0009	LIN9	AURKA,BIRC5,BUB1,CCNA2,DLGAP5,UBE2C	6 (1)	1
	IRF1	transcription regulator		1	Activated	2.449	8.77e-06	0.0107	IRF1	CMPK2,FPR2,IFIT1,IFIT3,MX1,TNFSF10	6 (1)	1	CDC73,ELAVL1,IFNA2,IFNB1,Immunoglobulin,Interferon alpha,PDLIM2,PRL,STAT1,TLR7,TLR9	BTK,IL1RN,RC3H1,UBE2I,USP18		FPR2,IFNA1/IFNA13,IFNL1,TAP1
	LBP	transporter		2	Activated	2.4	2.69e-10	0.032	IRF3,Jnk,LBP,P38 MAPK,STAT1	ABCB9,BIRC5,CCL2,DUSP1,FOS,FOSB,GBP1,GBP4,IFI30,IFI6,IFIT1,IFIT2,IFIT3,IL1B,ISG15,OAS1,RSAD2,STAT1,TGM2,TLR3,TNFSF10	21 (5)	5				IFN Beta,IRF3,STAT1
	MAPKAP1	other		2	Activated	2.357	2.19e-09	0.0195	Akt,MAPKAP1,MTOR,p70 S6k,STAT1	ABCB9,BIRC5,CCL2,GBP1,GBP4,ICOSLG/LOC102723996,IFI30,IFI6,IFIT1,IFIT2,IFIT3,IL1B,ISG15,MT2A,NFKBIA,OAS1,TNFSF10,UBE2C	18 (5)	4				p70 S6k,PTEN,STAT1
	TLR7	transmembrane receptor		1	Activated	2.309	4.38e-09	0.0022	TLR7	CCL2,CD38,IFIT1,IFIT3,IL1B,IL4I1,ISG15,MX1,NFKBIA,OAS2,OAS3,STAT1	12 (1)	1	Immunoglobulin	TLR9		IFN Beta,IFNB1,IRF1,IRF9,ISG15,STAT1
	RNASEL	enzyme		2	Activated	2.236	8.7e-14	0.0002	EIF2AK2,Jnk,RNASEL	BIRC5,CCL2,DUSP1,EIF2AK2,FOS,FOSB,IFI27,IFI6,IFIT1,IL1B,ISG15,LGALS3BP,NFKBIA,OAS1,OAS3,PARP9,PLSCR1,STAT1,TGM2,USP18	20 (3)	3	MAP3K7			IFN Beta	EIF2AK2
	IRF9	transcription regulator		1	Activated	2.236	3.46e-08	0.0001	IRF9	IFIT1,IFIT2,IFIT3,IFITM3,STAT1	5 (1)	1	IFNA2,IFNB1,IFNG,IFNL1,PDCD1,PRL,TGM2,TLR7,TLR9	BTK,GSTO1,IL1RN,MAPK1,RC3H1,USP18		STAT2
	MYBL2	transcription regulator		1	Activated	2.236	4.67e-07	0.0017	MYBL2	AURKA,BIRC5,BUB1,CCNA2,UBE2C	5 (1)	1	AREG,CREB1,MAPK1,NELFA,NELFCD,NELFE	Rb
	STING1	other		1	Activated	2.236	7.49e-07	0.0002	STING1	IFIT1,IFIT2,ISG15,OAS1,RSAD2	5 (1)	1	MRE11	RC3H1		IFN Beta,IFNA1/IFNA13,IFNA2,IRF3,ISG15,STAT1
	E2f	group		1	Activated	2.236	3.43e-06	0.0007	E2f	CDC45,CDC6,E2F2,GINS2,RRM2	5 (1)	1
	FCAR	transmembrane receptor		3	Activated	2.213	3.56e-21	0.0001	ADAM10,Akt,CEBPB,Creb,CREB1,DUSP1,ERK,ERK1/2,FCAR,Mapk,MAPK1,MAPK14,NFkB (complex),NOS2,RARA,Rb,RUNX2,STAT1,STAT3,STAT5a/b	ABCB9,AURKA,BIRC5,BUB1,CCL2,CCNA2,CCNB2,CD38,CDT1,CENPF,CISH,DUSP1,EIF2AK2,ELF3,EPHB4,ESR2,FOS,GBP1,GBP4,HERC5,HOXA1,ICOSLG/LOC102723996,IFI27,IFI30,IFI6,IFIT1,IFIT2,IFIT3,IFITM3,IL11RA,IL1B,ISG15,LGALS3BP,LRP6,MCM6,MERTK,MKI67,MT2A,NCAPG,NCAPH,NEXN,OAS1,OAS2,OAS3,OASL,PLSCR1,PRLR,RGS2,RSAD2,SAMD9,SESN1,SLC7A5,TGM2,TLR3,TLR4,TNFSF10,USP18,VNN1,XK	59 (20)	19					MAPK1
	HLA-B	transmembrane receptor		3	Activated	2.138	2.11e-10	0.0001	HLA-B,IL4I1,STAT1	ABCB9,CCL2,GBP1,GBP4,IFI30,IFI6,IFIT1,IFIT2,IFIT3,ISG15,OAS1,OAS2,TNFSF10,TOB1	14 (3)	3	EBI3,IFNG,IFNL1,TGM2	CEBPA,IRGM,MAPK1,RARA		ELAVL1,Immunoglobulin,STAT1
	SGPL1	enzyme		1	Activated	2	8.72e-06	0.0098	SGPL1	IFIT1,ISG15,MX1,OAS1	4 (1)	1				IFN Beta,IRF3,ISG15,MAPK1,STAT1
	PCLAF	other		1	Activated	2	2.01e-05	0.0028	PCLAF	AURKA,BUB1,TOP2A,UBE2C	4 (1)	1
	IFNAR2	transmembrane receptor		1	Activated	2	7.05e-05	0.0104	IFNAR2	HERC5,ISG15,TLR3,USP18	4 (1)	1		IFN Beta		Interferon alpha,ISG15,USP18
	HNF1A-AS1	other		1	Activated	2	0.000145	0.0078	HNF1A-AS1	BIRC5,HJURP,NCAPG,UBE2C	4 (1)	1
	IFN Beta	group		1	Activated	2	0.000264	0.0359	IFN Beta	EIF2AK2,MX1,OAS1,STAT1	4 (1)	1	Interferon alpha,IRF3,LBP,MAP3K7,MAVS,PLAAT4,RNASEL,SGPL1,STING1,TLR7,TLR9,TRIM37,TRIM38	ADAR,COPA,miR-21-5p (and other miRNAs w/seed AGCUUAU),SAMHD1,SOCS3,TAP1		IDO1,IFNG,STAT1	IFNAR2,STAT6
	NPC2	transporter		3	No-changed	1.896	1.33e-21	0.0001	ADAM10,DUSP1,EGFR,MAPK1,MAPK14,NFkB (complex),NPC2,RARA,Rb	AURKA,BIRC5,BUB1,CCNA2,CCNB2,CD38,CDC6,CDT1,CENPF,DUSP1,E2F2,EIF2AK2,ELF3,FOS,GBP1,HERC5,ICOSLG/LOC102723996,IFI27,IFI6,IFIT1,IFIT2,IFIT3,IFITM3,IL1B,ISG15,LGALS3BP,LRP6,MERTK,MKI67,NCAPG,NCAPH,OAS1,OAS2,OAS3,OASL,PLSCR1,RSAD2,SAMD9,SESN1,SLC7A5,STAT1,TGM2,TLR3,TLR4,TNFSF10,USP18,XK	47 (9)	9	TGM2				MAPK1,PTGS2,STAT1,STAT2
	CREB1	transcription regulator		2	No-changed	1.89	1.62e-06	0.0071	CREB1,RHOA	AURKA,BIRC5,FOSB,IL1B,MCM6,MKI67,RGS2	7 (2)	2		PTEN		MYBL2,PTGS2,SFTPA1,TLR9
	IRF1	transcription regulator		2	No-changed	1.89	1.62e-06	0.005	CASP1,IRF1	CMPK2,FPR2,IFIT1,IFIT3,IL1B,MX1,TNFSF10	7 (2)	2	CDC73,ELAVL1,IFNA2,IFNB1,Immunoglobulin,Interferon alpha,PDLIM2,PRL,STAT1,TLR7,TLR9	BTK,IL1RN,RC3H1,UBE2I,USP18		FPR2,IFNA1/IFNA13,IFNL1,TAP1
	ATXN3	peptidase		1	No-changed	1.732	3.08e-06	0.0008	ATXN3	IFIT1,IFIT2,ISG15	3 (1)	1				ISG15,STAT1
	NELFA	other		1	No-changed	1.732	5.96e-05	0.0036	NELFA	CCNB2,DLGAP5,TOP2A	3 (1)	1				MYBL2
	NELFCD	other		1	No-changed	1.732	5.96e-05	0.0036	NELFCD	CCNB2,DLGAP5,TOP2A	3 (1)	1				MYBL2
	NELFE	other		1	No-changed	1.732	5.96e-05	0.0036	NELFE	CCNB2,DLGAP5,TOP2A	3 (1)	1				MYBL2
	KPNA2	other		2	No-changed	1.732	0.000163	0.0215	CHEK2,KPNA2	BIRC5,IFIT1,ISG15	3 (2)	2		CTLA4,PDCD1		IFNB1,ISG15
	PAF1	other		1	No-changed	1.667	1.49e-08	0.0004	PAF1	CCL3L3,CCL4L1/CCL4L2,HERC5,IFIT3,IFITM3,ISG15,OAS2,OAS3,OASL	9 (1)	1				IDO1,IFNL1,ISG15
	CREB1	transcription regulator		1	No-changed	1.633	4.06e-06	0.0053	CREB1	AURKA,BIRC5,FOSB,MCM6,MKI67,RGS2	6 (1)	1		PTEN		MYBL2,PTGS2,SFTPA1,TLR9
	mir-15	microRNA		1	No-changed	1.633	4.06e-06	0.0144	mir-15	CCL2,IFIT1,IL1B,ISG15,MX1,OAS1	6 (1)	1				IFNB1,IFNG,ISG15
	ELAVL1	other		1	No-changed	1.633	1.71e-05	0.0086	ELAVL1	CDC6,DUSP1,KIF11,NCAPG,PRC1,TOP2A	6 (1)	1	HLA-B	IFNG		IRF1,PTGS2
	SH3BP2	other		2	No-changed	1.606	3.1e-10	0.0081	AKT1,ERK,KIT,SH3BP2,STAT1	ABCB9,CCL2,DUSP1,EIF2AK2,FOS,FOSB,GBP1,GBP4,HOXA1,IFI30,IFI6,IFIT1,IFIT2,IFIT3,ISG15,OAS1,STAT1,TGM2,TNFSF10	19 (5)	4				STAT1
	RARA	ligand-dependent nuclear receptor		1	No-changed	1.508	7.81e-06	0.0066	RARA	BIRC5,CCNA2,CD38,CENPF,LGALS3BP,NCAPG,NCAPH,RSAD2,SAMD9,SESN1,XK	11 (1)	1	MAPK1,TGM2	CAK,MDM2		CDKN3,miR-21-5p (and other miRNAs w/seed AGCUUAU),RARB,SAMHD1	HLA-B
	GAB3	other		1	No-changed	1.414	0.000212	0.0059	GAB3	IFIT1,OAS1	2 (1)	1				STAT1
	Ifn	group		1	No-changed	1.414	0.000212	0.0028	Ifn	OAS2,OAS3	2 (1)	1
	MSR1	transmembrane receptor	0.915	1	No-changed	1.414	0.000212	0.0137	MSR1	IFIT1,ISG15	2 (1)	1	PTGS2	HOOK3,LIPG,LPL		ISG15
	MTORC2	complex		1	No-changed	1.414	0.00206	0.0371	MTORC2	IFIT2,ISG15	2 (1)	1		PTEN		ISG15
	NACC1	transcription regulator		1	No-changed	1.414	0.00206	0.0383	NACC1	EIF2AK2,MX1	2 (1)	1				EIF2AK2,IFNB1,IRF3
	CDC73	other		1	No-changed	1.414	0.00306	0.0383	CDC73	GBP1,STAT1	2 (1)	1				IRF1,SOCS1,STAT1
	KEAP1	transcription regulator		1	No-changed	1.414	0.00306	0.0354	KEAP1	S100P,TOP2A	2 (1)	1
	ZNF395	transcription regulator		1	No-changed	1.414	0.00306	0.0432	ZNF395	IFIT1,IFIT2	2 (1)	1
	IDO1	enzyme		1	No-changed	1.414	0.00561	0.0273	IDO1	SLC1A4,SLC7A5	2 (1)	1	IFN Beta,IFNB1,IFNG,Interferon alpha,PAF1
	ATF6	transcription regulator		1	No-changed	1.342	3.28e-05	0.0023	ATF6	AURKA,BUB1,FOS,HMMR,UBE2C	5 (1)	1				CDKN3
	PTGS2	enzyme		1	No-changed	1.342	7.97e-05	0.0372	PTGS2	CCL2,IL1B,MSR1,TNFSF10,VNN1	5 (1)	1	AREG,CEBPA,CREB1,ELAVL1,IFNG,MAPK1,SOCS1	IL1RN,NPC2,PGR,PTEN		IFNA1/IFNA13,IFNB1,MDM2,MSR1
	LOC105372576	other		1	No-changed	1.342	0.000126	0.0048	LOC105372576	FOS,GINS2,HMMR,KIF11,LPAR2	5 (1)	1				EIF2AK3
	AREG	growth factor		1	No-changed	1.291	1.33e-14	0.0001	AREG	BIRC5,CCNA2,CCNB2,CDC45,CENPF,ELF3,GBP1,HJURP,IFI6,IFIT2,IFIT3,MKI67,PRC1,RRM2,TOP2A	15 (1)	1	NUPR1,PGR,RNF31	GSTO1		MAPK1,MYBL2,PTGS2
	CGAS	enzyme		1	No-changed	1	8.72e-06	0.0016	CGAS	IFIT1,IFIT2,IL1B,OAS1	4 (1)	1	IFNG,Interferon alpha	IRGM		IRF3,STAT1
	MAVS	other		1	No-changed	1	7.05e-05	0.0343	MAVS	IFIT1,IL1B,ISG15,RSAD2	4 (1)	1				IFN Beta,IFNB1,IFNL1,Interferon alpha,IRF3,ISG15,SOCS1,SOCS3
	LLGL2	other		1	No-changed	1	0.000691	0.0366	LLGL2	DUSP1,HMMR,SHCBP1,TOP2A	4 (1)	1
	GPBP1	transcription regulator		1	No-changed	1	0.0146	0.0455	GPBP1	TOP2A	1 (1)	1
	GSE1	other		1	No-changed	1	0.0146	0.0367	GSE1	SLC7A5	1 (1)	1
	IGHG3-IGHG1 Readthrough	other		1	No-changed	1	0.0146	0.0223	IGHG3-IGHG1 Readthrough	IGF2BP3	1 (1)	1
	PPP2CB	phosphatase		1	No-changed	1	0.0146	0.014	PPP2CB	CLSPN	1 (1)	1
	USP15	peptidase		1	No-changed	1	0.0146	0.0455	USP15	TOP2A	1 (1)	1
	KLF8	transcription regulator		1	No-changed	1	0.029	0.038	KLF8	EPSTI1	1 (1)	1
	NCOR2	transcription regulator		3	No-changed	0.905	2.22e-11	0.0352	Akt,AR,CTNNB1,EGFR,ERBB2,ESR1,Jnk,NCOA2,NCOA3,NCOR2,SRC,STAT5a/b,YAP1	AURKA,BUB1,CCDC80,CCDC85B,CCNA2,CDC45,CDC6,CDT1,CENPF,CHTF18,CISH,CSAD,DUSP1,E2F2,EPHB4,FOS,FOSB,GBP1,GINS2,KIF15,KIFC1,LGALS3BP,LTBP3,MCM6,MT2A,NCAPG,NCAPH,NFKBIA,NUSAP1,ORC1,PKMYT1,PRLR,RRM2,RSAD2,SAMD9,SEMA6A,SESN1,TGM2,TLR4,TOP2A,TPX2,TYMS,UBE2C,XK	44 (13)	11				PGR
	PDLIM2	other		1	No-changed	0.816	0.00183	0.0254	PDLIM2	ENPP2,IFIT3,LGALS3BP,OAS3,SERF1A/SERF1B,ZNF300	6 (1)	1				IRF1,IRF3,STAT1
	mir-96	microRNA		3	No-changed	0.626	8.58e-11	0.0087	BCR-ABL1,GSK3B,mir-96,NFkB (complex),p70 S6k,STAT1,STAT5a/b	ABCB9,BIRC5,CCNB2,CDC6,CISH,ELF3,GBP1,GBP4,HERC5,ICOSLG/LOC102723996,IFI30,IFI6,IFIT1,IFIT2,IFIT3,IL1B,ISG15,JUP,NFKBIA,OAS1,SLC7A5,TGM2,TNFSF10	23 (7)	7				p70 S6k	BCR-ABL1
	SMARCB1	transcription regulator		1	No-changed	0.378	5.05e-07	0.0018	SMARCB1	AURKA,CCNA2,CDC6,EIF2AK2,MX1,OAS1,OAS3	7 (1)	1				EIF2AK2,IFNB1,MDM2,Rb
	Immunoglobulin	complex		1	No-changed	0.378	6.23e-07	0.0031	Immunoglobulin	C3AR1,CCL2,CISH,FOSB,IL1B,NFKBIA,TLR8	7 (1)	1	HLA-B,TLR9			Interferon alpha,IRF1,MAPK1,TLR7
	SMARCB1	transcription regulator		3	No-changed	0.324	4.99e-12	0.0198	Akt,ATM,BRCA1,ESR1,FOXO1,H2AX,JAK1,MAPK9,NR3C1,PGR,PRKAA,Rb,RHOA,SMARCB1,STAT3,Tgf beta,TSC2,YAP1	AURKA,BIRC5,BUB1,CCL2,CCNA2,CDC6,CDT1,CSAD,DLGAP5,EIF2AK2,ENPP2,ESR2,IFI27,IFIT1,IFIT2,IFIT3,IL1B,KIF11,MERTK,MT2A,MX1,NCAPH,NUSAP1,OAS1,OAS2,OAS3,OASL,PFN2,PPP1R15A,PRLR,RGS2,RSAD2,S100P,SAMD9,SLC7A5,TGM2,TYMS,XK	38 (18)	16				EIF2AK2,IFNB1,MDM2,Rb
	RNF31	enzyme		2	No-changed	0.186	1.48e-10	0.0415	ERK,ESR1,Jnk,MAP3K7,NFkB (complex),RNF31	AURKA,BIRC5,CCL2,CCNA2,CCNB2,CENPF,CSAD,EIF2AK2,ELF3,FOSB,GBP1,HERC5,HOXA1,IFIT1,IFIT2,IFIT3,IGFBP4,LGALS3BP,NCAPG,NCAPH,OAS2,OASL,PRLR,RGS2,RSAD2,SAMD9,SESN1,STAT1,XK	29 (6)	6				AREG,MAP3K7
	FPR2	G-protein coupled receptor	0.951	2	No-changed	0	1.1e-09	0.0116	FPR2,Jnk,MAP3K7	BIRC5,CCL2,DUSP1,FOSB,GBP1,IFIT1,IFIT2,IFIT3,IL1B,OAS2,OASL,RGS2,TGM2,TNFSF10	14 (3)	3	IFNG,IRF1			MAP3K7
	CEBPA	transcription regulator		1	No-changed	0	3.5e-06	0.0109	CEBPA	C3AR1,GBP1,IFI27,IFI6,ISG15,MT2A,OAS2,PFN2,RGS2,TNFSF10	10 (1)	1				IL1RN,PTGS2,TLR9,UBE2I	FOXO1,HLA-B,ISG15
	BMP7	growth factor		1	No-changed	0	0.000179	0.0282	BMP7	BIRC5,CCL2,IGFBP4,IL1B	4 (1)	1
	RARB	ligand-dependent nuclear receptor		1	No-changed	0	0.000264	0.0292	RARB	IFI27,IFIT1,STAT1,USP18	4 (1)	1	RARA			STAT1	USP18
	TRIM37	enzyme		1	No-changed	0	0.000516	0.0141	TRIM37	CDT1,IFIT2,PARP9,WNT10B	4 (1)	1				IFN Beta
	Cbp/p300	group		1	No-changed	0	0.000631	0.0155	Cbp/p300	IL1B,UBE2C	2 (1)	1
	KMT5B	enzyme		1	No-changed	0	0.00306	0.0362	KMT5B	DUSP1,MT2A	2 (1)	1
	ATG5	other		1	No-changed	0	0.00351	0.0396	ATG5	SEMA6A,TGM2,TNFRSF25,TPX2	4 (1)	1	EIF2AK3			TGM2	IRF3
	TENM1	transmembrane receptor		1	No-changed	0	0.00714	0.0303	TENM1	SEMA6A,SLC1A4	2 (1)	1
	RAE1	other		1	No-changed	0	0.0223	0.0365	RAE1	RSRP1,TMEM60	2 (1)	1
	MAP3K7	kinase		1	No-changed	-0.333	4.9e-09	0.0007	MAP3K7	GBP1,IFIT1,IFIT2,IFIT3,IL1B,OAS2,OASL,RGS2,TNFSF10	9 (1)	1	FPR2,RNF31,TAB1,XIAP	TAP1,TRIM38		IFN Beta,IRF3,RNASEL
	XIAP	enzyme		3	No-changed	-0.405	3.01e-14	0.037	Akt,AR,CASP8,caspase,CEBPA,CHEK1,CREB1,EGFR,EIF2AK2,ERBB3,ERK1/2,EZH2,FOXO1,GSK3B,IRF3,JUN,MAP3K7,MAPK9,MTOR,NCOA3,NFkB (complex),p70 S6k,PTEN,SREBF1,STAT3,XIAP	BIRC5,BUB1,C3AR1,CCDC80,CCDC85B,CCL2,CCNB2,CDC6,CDT1,CENPF,CHTF18,DLGAP5,E2F2,ELF3,ESR2,GBP1,HERC5,HMMR,ICOSLG/LOC102723996,IFI27,IFI30,IFIT1,IFIT2,IFIT3,IL1B,KIF11,KIF15,LGALS3BP,MCM6,MKI67,MT2A,NCAPG,NUSAP1,OAS2,OAS3,OASL,PARP9,PFN2,PKMYT1,PLSCR1,PPP1R15A,PRC1,RGS2,RRM2,RSAD2,S100A13,SLC7A5,TGM2,TLR3,TLR4,TOP2A,TPX2,UBE2C,USP18,VNN1	55 (26)	23		MAPK1		MAP3K7	PTEN
	COPA	transporter		1	No-changed	-0.577	0.000163	0.0153	COPA	IL1B,ISG15,RSAD2	3 (1)	1					EIF2AK3,IFN Beta,ISG15
	LIPG	enzyme		1	No-changed	-0.577	0.000342	0.0304	LIPG	CCL2,IL1B,MSR1	3 (1)	1					MSR1
	LPL	enzyme		1	No-changed	-0.577	0.000466	0.0304	LPL	CCL2,IL1B,MSR1	3 (1)	1		IFNG			MSR1
	SAMHD1	enzyme		1	No-changed	-0.577	0.000466	0.0261	SAMHD1	IFI27,IFI6,NFKBIA	3 (1)	1	EIF2AK2,PRL,RARA,TGM2	IRGM,MAPK1,NUPR1			IFN Beta,IFNB1,Interferon alpha
	PTEN	phosphatase		2	No-changed	-0.617	4.66e-14	0.0197	Akt,AKT1,AR,CHEK1,CREB1,CTNNB1,EGFR,ERBB3,estrogen receptor,GSK3B,Jnk,MTORC2,NCOA3,P38 MAPK,p70 S6k,PI3K (family),PTEN,RAC1	BIRC5,BUB1,CCDC80,CCDC85B,CCL2,CCNB2,CDC6,CDT1,CHTF18,COL6A1,DCHS1,E2F2,EPHB2,EPHB4,FOSB,GBP1,HMMR,ICOSLG/LOC102723996,IFIT1,IFIT2,IL1B,ISG15,JUP,KIF15,KIFC1,LY6E,MCM6,MKI67,MT2A,NFKBIA,NUSAP1,PKMYT1,PRLR,RGS2,RRM2,SEMA6A,STAT1,TGM2,TLR4,TOP2A,TPX2,UBE2C	42 (18)	18	Ck2,MAPKAP1	mir-17,miR-21-5p (and other miRNAs w/seed AGCUUAU),XIAP			CREB1,Interferon alpha,MTORC2,p70 S6k,PTGS2
	MAGEA11	other		2	No-changed	-0.728	9.67e-08	0.0238	AR,E2F1,MAGEA11	BUB1,CCDC85B,CCNA2,CDT1,CHTF18,DUSP1,KIF15,MCM6,NFKBIA,NUSAP1,PKMYT1,RRM2,TLR4,TNFSF10,TPX2,TYMS,UBE2C	17 (3)	2
	Secretase gamma	complex		3	No-changed	-0.775	2.61e-19	0.0001	Akt,AKT1,AR,CDKN1A,CFLAR,EGFR,ERBB2,ERK,FOXO1,MAPK1,MDM2,NFkB (complex),RAC1,RARA,Secretase gamma	AURKA,BUB1,CCDC85B,CCNA2,CD38,CDC45,CDC6,CDT1,CENPF,CHTF18,DLGAP5,DUSP1,E2F2,EIF2AK2,ELF3,EPHB2,ESR2,FOSB,GINS2,HERC5,HOXA1,IFI27,IFI6,IFIT1,IFIT2,IFIT3,IFITM3,ISG15,KIF11,KIF15,LGALS3BP,LTBP3,MCM6,MKI67,MT2A,NCAPG,NCAPH,NUSAP1,OAS1,OAS2,OAS3,OASL,ORC1,PKMYT1,PLSCR1,PRC1,RRM2,RSAD2,SAMD9,SESN1,SLC7A5,TLR3,TLR4,TNFSF10,TOP2A,TPX2,TYMS,UBE2C,USP18,XK	60 (15)	14				MDM2
	RPL11	other		2	No-changed	-0.845	2.65e-10	0.0445	MYC,RPL11,TP53	AURKA,BIRC5,BUB1,CCNA2,CCNB2,CDC6,CDT1,CENPF,E2F2,FOS,GAL3ST4,GBP1,HMMR,IFI27,IFI6,IFIT1,IFIT2,IFIT3,IL1B,ISG15,MCM6,MX1,NCAPG,NFKBIA,OAS1,OASL,PRC1,RRM2,RSAD2,SESN1,STAT1,TNFSF10,TOP2A,TPX2,UBE2C	35 (3)	3
	SAMHD1	enzyme		2	No-changed	-1	5.35e-05	0.0189	NFKBIA,SAMHD1	IFI27,IFI6,NFKBIA,TNFSF10	4 (2)	2	EIF2AK2,PRL,RARA,TGM2	IRGM,MAPK1,NUPR1			IFN Beta,IFNB1,Interferon alpha
	mir-146	microRNA		1	No-changed	-1	0.000145	0.0303	mir-146	CCL2,IL1B,STAT1,TLR4	4 (1)	1					IFNG,STAT1
	mir-96	microRNA		2	No-changed	-1	0.000691	0.046	BCR-ABL1,mir-96,p70 S6k	BIRC5,ICOSLG/LOC102723996,JUP,TNFSF10	4 (3)	3				p70 S6k	BCR-ABL1
	DNAJ	group		1	No-changed	-1	0.0146	0.0373	DNAJ	ENPP2	1 (1)	1
	HOOK3	other		1	No-changed	-1	0.0146	0.0336	HOOK3	MSR1	1 (1)	1					MSR1
	p70 S6k	group		1	No-changed	-1	0.029	0.0398	p70 S6k	ICOSLG/LOC102723996	1 (1)	1	IFNG,MAPKAP1,mir-96	PTEN
	MALAT1	other		1	No-changed	-1	0.0432	0.0312	MALAT1	LTBP3	1 (1)	1
	BCR-ABL1	fusion gene/product		2	No-changed	-1.091	9.76e-10	0.0192	BCR-ABL1,GSK3B,NFkB (complex),STAT1,STAT5a/b	ABCB9,BIRC5,CCNB2,CDC6,CISH,ELF3,GBP1,GBP4,HERC5,IFI30,IFI6,IFIT1,IFIT2,IFIT3,IL1B,ISG15,NFKBIA,OAS1,SLC7A5,TGM2,TNFSF10	21 (5)	5		mir-96			STAT1
	CDKN3	phosphatase		2	No-changed	-1.134	1.14e-05	0.0461	CDK2,CDKN3,RAC1,Rb	BUB1,CCL2,CDC6,CDT1,DUSP1,FOS,IL1B	7 (4)	3	ATF6,RARA			Rb
	COPA	transporter		2	No-changed	-1.213	1.03e-07	0.0302	AR,COPA,MAP2K3,YAP1	BUB1,CCDC85B,CDT1,CHTF18,IL1B,ISG15,KIF15,NUSAP1,PKMYT1,RRM2,RSAD2,STAT1,TLR4,TNFSF10,TPX2,TYMS,UBE2C	17 (4)	4					EIF2AK3,IFN Beta,ISG15
	P2RX7	ion channel		3	No-changed	-1.26	1.23e-22	0.0001	ADAM10,Akt,DUSP1,EGFR,FOXO1,MAPK1,MAPK14,NFATC1,NFkB (complex),P2RX7,RARA,Rb	AURKA,BIRC5,BUB1,CCNA2,CCNB2,CD38,CDC6,CDT1,CENPF,DLGAP5,DUSP1,E2F2,EIF2AK2,ELF3,FOS,GBP1,HERC5,ICOSLG/LOC102723996,IFI27,IFI6,IFIT1,IFIT2,IFIT3,IFITM3,IL1B,ISG15,KIF11,LGALS3BP,LRP6,MERTK,MKI67,MT2A,NCAPG,NCAPH,NUSAP1,OAS1,OAS2,OAS3,OASL,PLSCR1,PRC1,RSAD2,SAMD9,SESN1,SLC7A5,STAT1,TGM2,TLR3,TNFSF10,USP18,XK	51 (12)	11				MAPK1
	miR-21-5p (and other miRNAs w/seed AGCUUAU)	mature microRNA		3	No-changed	-1.26	1.37e-14	0.0305	AR,CEBPA,CHEK1,CREB1,CTNNB1,EGFR,ERBB3,ERK1/2,FOXO1,GSK3B,IRF3,JUN,miR-21-5p (and other miRNAs w/seed AGCUUAU),MMP2,NCOA3,NFkB (complex),P38 MAPK,p70 S6k,PDCD4,PTEN,SMAD3,STAT3	BIRC5,BUB1,C3AR1,CCDC80,CCDC85B,CCNB2,CDC6,CDT1,CENPF,CHTF18,DLGAP5,E2F2,ELF3,EPHB2,EPHB4,ESR2,GBP1,HERC5,HMMR,ICOSLG/LOC102723996,IFI27,IFI6,IFIT1,IFIT2,IL1B,ISG15,KIF11,KIF15,KIFC1,MCM6,MKI67,NCAPG,NFKBIA,NUSAP1,OAS1,OAS2,PFN2,PKMYT1,PRC1,RRM2,RSAD2,SEMA6A,SESN1,SLC7A5,TGM2,TLR3,TLR4,TOP2A,TPX2,UBE2C,VNN1	51 (22)	19	GPER1,RARA				IFN Beta,Interferon alpha,IRF3,PTEN
	TAP1	transporter		1	No-changed	-1.342	2.75e-07	0.0007	TAP1	EIF2AK2,IFIT1,IL1B,MX1,OAS1	5 (1)	1	EBI3,IFNG,IRF1,STAT1,TGM2	CNOT7,MAPK1,SUMO1,SUMO3,UBE2I			EIF2AK2,IFN Beta,IFNL1,Interferon alpha,MAP3K7
	HDAC5	transcription regulator		1	No-changed	-1.342	4.67e-07	0.0003	HDAC5	AURKA,CENPF,CLSPN,KIF11,NCAPG	5 (1)	1
	TAB1	enzyme		1	No-changed	-1.342	1.74e-05	0.0269	TAB1	GBP1,IFIT1,IL1B,RGS2,TNFSF10	5 (1)	1				MAP3K7
	PDCD1	phosphatase		1	No-changed	-1.342	0.00019	0.011	PDCD1	CCNA2,MKI67,SLC7A5,STAT1,TOP2A	5 (1)	1				IRF9,STAT1	IFNG,KPNA2
	ERBB4	kinase		3	No-changed	-1.376	1.49e-21	0.0005	ADAM10,Akt,CEBPA,Creb,CTNNB1,DUSP1,ERBB2,ERBB3,ERBB4,ERK,ERK1/2,ESR1,EZH2,FOXO1,JUN,MAPK1,MAPK14,MAPK3,MTOR,NCOA3,NFkB (complex),p70 S6k,RARA,Rb,SP1,STAT1,STAT3,STAT5a/b	ABCB9,AURKA,BIRC5,BUB1,C3AR1,CCDC80,CCL2,CCNA2,CD38,CDC45,CDC6,CDT1,CISH,CSAD,DLGAP5,DUSP1,E2F2,EIF2AK2,ELF3,EPHB2,EPHB4,ESR2,FOS,FOSB,GBP1,GBP4,GINS2,HERC5,HMMR,HOXA1,ICOSLG/LOC102723996,IFI27,IFI30,IFI6,IFIT1,IFIT2,IFIT3,IFITM3,IL1B,ISG15,KIF11,KIFC1,LGALS3BP,LRP6,LTBP3,MCM6,MERTK,MKI67,MT2A,NCAPH,NFKBIA,NUSAP1,OAS1,OAS2,OAS3,OASL,ORC1,PFN2,PLSCR1,PRC1,PRLR,RGS2,RRM2,SAMD9,SEMA6A,SESN1,SLC7A5,S…	76 (28)	26				MAPK1,PGR
	AREG	growth factor		2	No-changed	-1.406	4.23e-23	0.0001	AREG,EGFR,ERK1/2,MAPK1	AURKA,BIRC5,CCL2,CCNA2,CCNB2,CDC45,CENPF,DUSP1,E2F2,EIF2AK2,ELF3,FOS,FOSB,GBP1,HERC5,HJURP,IFI27,IFI6,IFIT1,IFIT2,IFIT3,IFITM3,IL1B,ISG15,LGALS3BP,MKI67,NFKBIA,OAS1,OAS2,OAS3,OASL,PLSCR1,PRC1,RRM2,STAT1,TGM2,TLR3,TNFSF10,TOP2A,USP18,VNN1	41 (4)	4	NUPR1,PGR,RNF31	GSTO1		MAPK1,MYBL2,PTGS2
	GAPDH	enzyme		1	No-changed	-1.414	1.46e-08	0.0005	GAPDH	CCL2,DUSP1,IFI6,IFIT2,OAS1,OAS2,OAS3,STAT1	8 (1)	1	AKT2				EIF2AK2,IFNB1,STAT1
	NEDD8	enzyme		2	No-changed	-1.414	2.61e-08	0.0362	AR,Jnk,NEDD8	BIRC5,BUB1,CCDC85B,CCL2,CCNA2,CDT1,CHTF18,DUSP1,FOSB,IL1B,KIF15,NUSAP1,PKMYT1,TGM2,TLR4,TNFSF10,TPX2,UBE2C	18 (3)	2
	PDGF BB	complex		1	No-changed	-1.414	1.36e-05	0.0381	PDGF BB	CCL2,CCNL1,DUSP1,FOS,FOSB,PPP1R15A,RGS2,TOB1	8 (1)	1				DUSP6,MAPK1,SOCS3,STAT1,TOB1
	NLRP11	other		1	No-changed	-1.414	0.00125	0.025	NLRP11	IFIT1,IFIT2	2 (1)	1					IFNB1,IRF3
	EGOT	other		1	No-changed	-1.414	0.00206	0.021	EGOT	GBP1,ISG15	2 (1)	1	EIF2AK2				ISG15
	HDAC11	transcription regulator		1	No-changed	-1.414	0.00206	0.0368	HDAC11	EIF2AK2,ISG15	2 (1)	1					EIF2AK2,ISG15
	TAP1	transporter		2	No-changed	-1.508	9.68e-10	0.0005	MAP3K7,TAP1	EIF2AK2,GBP1,IFIT1,IFIT2,IFIT3,IL1B,MX1,OAS1,OAS2,OASL,RGS2	11 (2)	2	EBI3,IFNG,IRF1,STAT1,TGM2	CNOT7,MAPK1,SUMO1,SUMO3,UBE2I			EIF2AK2,IFN Beta,IFNL1,Interferon alpha,MAP3K7
	HACE1	enzyme		2	No-changed	-1.604	1.44e-06	0.0389	AR,HACE1,RAC1	BUB1,CCDC85B,CCNA2,CDT1,CHTF18,DUSP1,IL1B,KIF15,NUSAP1,PKMYT1,TLR4,TNFSF10,TPX2,UBE2C	14 (3)	2
	TGFB1I1	transcription regulator		2	No-changed	-1.604	1.62e-06	0.0476	AR,NOX4,RHOA,TGFB1I1	BUB1,CCDC85B,CCL2,CCNA2,CDT1,CHTF18,IL1B,KIF15,NUSAP1,PKMYT1,TLR4,TNFSF10,TPX2,UBE2C	14 (4)	3
	TNK2	kinase		2	No-changed	-1.604	1.93e-06	0.0472	AR,RAC1,TNK2	BUB1,CCDC85B,CCNA2,CDT1,CHTF18,DUSP1,IL1B,KIF15,NUSAP1,PKMYT1,TLR4,TNFSF10,TPX2,UBE2C	14 (3)	2
	TRIM38	other		2	No-changed	-1.606	2.64e-10	0.0181	IRF3,MAP3K7,NFkB (complex),TRIM38	CCL2,CCNB2,ELF3,GBP1,HERC5,IFI6,IFIT2,IFIT3,IL1B,ISG15,NFKBIA,OAS1,OAS2,OASL,RGS2,RSAD2,SLC7A5,TGM2,TLR3	19 (4)	4		IKZF1,MAPK1		IFN Beta,IFNB1	IRF3,MAP3K7
	GPER1	G-protein coupled receptor		1	No-changed	-1.633	4.64e-05	0.0317	GPER1	DUSP1,FOS,FOSB,MT2A,NFKBIA,PPP1R15A	6 (1)	1		PGR		MAPK1,miR-21-5p (and other miRNAs w/seed AGCUUAU)
	CAK	complex		2	No-changed	-1.732	5.45e-06	0.0171	CAK,RARA,RB1	BIRC5,CCNA2,CD38,CENPF,FOS,LGALS3BP,NCAPG,NCAPH,RSAD2,SAMD9,SESN1,XK	12 (3)	2					RARA
	STAT2	transcription regulator		1	No-changed	-1.732	1.22e-05	0.0015	STAT2	IFIT2,OAS1,TNFSF10	3 (1)	1	IFNA1/IFNA13,IFNA2,IFNB1,IFNG,IFNL1,IFNL4,Interferon alpha,IRF9,PRL	IL1RN,MAPK1,NPC2,RC3H1,SOCS1,SOCS3
	NGLY1	enzyme		1	No-changed	-1.732	3.01e-05	0.0051	NGLY1	IFI27,IFIT1,IFIT2	3 (1)	1
	TREX1	enzyme		1	No-changed	-1.732	3.01e-05	0.0041	TREX1	IFIT1,MX1,OAS1	3 (1)	1	IFNA2
	CNOT7	transcription regulator		1	Inhibited	-2	2.97e-06	0.0005	CNOT7	IFI27,IFI6,PLSCR1,STAT1	4 (1)	1					STAT1,TAP1
	Rb	group		1	Inhibited	-2	3.97e-05	0.0135	Rb	BUB1,CCL2,CDC6,CDT1	4 (1)	1	CDKN3,MAPK1,SMARCB1	MDM2,mir-17			MYBL2
	SMARCE1	transcription regulator		2	Inhibited	-2.138	9.99e-07	0.0344	AR,SMARCE1	BUB1,CCDC85B,CCNA2,CDT1,CENPF,CHTF18,FOS,KIF15,NUSAP1,PKMYT1,TLR4,TNFSF10,TPX2,UBE2C	14 (2)	2				PGR
	AKT2	kinase		3	Inhibited	-2.143	3.66e-15	0.009	Akt,AKT2,AR,CDKN1A,EIF2AK2,ERK1/2,ESR1,FOXO1,FOXO3,GAPDH,HIF1A,Jnk,JUN,NFkB (complex),P38 MAPK,SH3RF1	AURKA,BUB1,C3AR1,CCDC85B,CCL2,CCNB2,CDT1,CENPF,CHTF18,CSAD,DLGAP5,DUSP1,ELF3,FOSB,GBP1,HERC5,IFI27,IFI6,IFIT1,IFIT2,ISG15,KIF11,KIF15,LGALS3BP,MT2A,NCAPG,NCAPH,NFKBIA,NUSAP1,OAS1,OAS2,OAS3,PARP9,PKMYT1,PLSCR1,PRC1,PRLR,RSAD2,SAMD9,SESN1,STAT1,TLR4,TNFSF10,TOP2A,TPX2,UBE2C,USP18,VNN1,XK	49 (16)	14	EIF2AK2			GAPDH	FOXO1
	USP18	peptidase	1.518	1	Inhibited	-2.236	3.46e-08	0.0002	USP18	IFI6,IFITM3,MX1,OAS1,TNFSF10	5 (1)	1	EIF2AK2,IFNA2,IFNAR2,IFNG,IFNL1,PRL,SPI1	IL1RN,IRGM,ISG15,MAPK1,RARB,SKP2			IRF1,IRF9
	E2F6	transcription regulator		1	Inhibited	-2.236	1.71e-06	0.0004	E2F6	CDC45,CDC6,E2F2,GINS2,RRM2	5 (1)	1
	SOCS3	phosphatase		1	Inhibited	-2.236	1.38e-05	0.0126	SOCS3	IFIT1,IFIT2,MX1,OAS1,OAS2	5 (1)	1	IFNA2,IFNG,MAVS,PDGF BB	IRGM			IFN Beta,IFNL1,Interferon alpha,STAT2
	CTLA4	transmembrane receptor		1	Inhibited	-2.236	3.28e-05	0.0011	CTLA4	CCNA2,MKI67,SLC7A5,TOP2A,TPX2	5 (1)	1	UXT				IFNG,KPNA2,MAPK1
	IKZF3	transcription regulator		1	Inhibited	-2.236	0.00144	0.0345	IKZF3	CD38,IFI27,IFI6,IFIT3,TLR4	5 (1)	1
	UBE2I	enzyme		2	Inhibited	-2.357	1.88e-09	0.0164	Akt,RAC1,STAT1,UBE2I	ABCB9,BIRC5,CCL2,DUSP1,GBP1,GBP4,IFI30,IFI6,IFIT1,IFIT2,IFIT3,IL1B,ISG15,MT2A,NFKBIA,OAS1,STAT1,TNFSF10	18 (4)	4	CEBPA,MAPK1				IRF1,STAT1,TAP1
	MAPK1	kinase		2	Inhibited	-2.359	3.89e-21	0.0001	ADAM10,DUSP1,EGFR,MAPK1,MAPK14,NFkB (complex),RARA,Rb	AURKA,BIRC5,BUB1,CCNA2,CCNB2,CD38,CDC6,CDT1,CENPF,DUSP1,E2F2,EIF2AK2,ELF3,FOS,GBP1,HERC5,ICOSLG/LOC102723996,IFI27,IFI6,IFIT1,IFIT2,IFIT3,IFITM3,IL1B,ISG15,LGALS3BP,LRP6,MERTK,MKI67,NCAPG,NCAPH,OAS1,OAS2,OAS3,OASL,PLSCR1,RSAD2,SAMD9,SESN1,SLC7A5,STAT1,TGM2,TLR3,TNFSF10,USP18,XK	46 (8)	8	AREG,ERBB4,GPER1,Immunoglobulin,P2RX7,PDGF BB,PRL,SGPL1	CTLA4,FCAR,NPC2		MYBL2,PTGS2,RARA,Rb,UBE2I	ADAR,EIF2AK2,HLA-B,IRF9,ISG15,SAMHD1,STAT1,STAT2,TAP1,TRIM38,USP18,XIAP
	NUPR1	transcription regulator		2	Inhibited	-2.449	1.47e-06	0.0067	FOXO3,NUPR1	BIRC5,BUB1,CCNA2,CCNB2,CKAP2L,FAM111B,FAM72C/FAM72D,HJURP,IFIT2,IGF2BP3,KIF11,KIFC1,LMNB1,MKI67,NFKBIA,PARP9,PPP1R15A,RAB20,RAB38,SERF1A/SERF1B,SHCBP1,SPATS2L,TNFSF10,TOB1	24 (2)	2				AREG,IRS2	CKAP2L,SAMHD1,SKP2,TOB1
	UXT	transcription regulator		1	Inhibited	-2.449	6.05e-06	0.0025	UXT	BUB1,CCNA2,CDC6,NFKBIA,TLR3,TTK	6 (1)	1				CTLA4
	GSTO1	enzyme		1	Inhibited	-2.449	0.000369	0.0206	GSTO1	IFI6,IFIT1,OAS3,PARP9,SAMD9,STAT1	6 (1)	1					AREG,DUSP6,IRF9,STAT1
	Ck2	complex		3	Inhibited	-2.48	2.88e-16	0.0022	Akt,AR,ATF6,CD5,CERS6,CHEK1,Ck2,CREB1,EGFR,ERBB3,ERK1/2,IRF3,NCOA3,P38 MAPK,p70 S6k,PGR,PTEN,SERPINF1,STAT1,STAT3,TBK1,ZFP36	ABCB9,BIRC5,CCDC80,CCDC85B,CCNB2,CDC6,CDT1,CHTF18,E2F2,ESR2,FOS,GBP1,GBP4,HMMR,ICOSLG/LOC102723996,IFI27,IFI30,IFI6,IFIT1,IFIT2,IFIT3,ISG15,KIF15,LRP6,MCM6,MKI67,MT2A,MX1,NFKBIA,NUSAP1,OAS1,OAS2,OAS3,OASL,PFN2,PKMYT1,RRM2,RSAD2,S100P,STAT1,TLR3,TLR4,TNFSF10,TOP2A,TPX2,UBE2C,VNN1	47 (22)	19				PGR,PTEN
	DUSP6	phosphatase		2	Inhibited	-2.502	1.4e-13	0.0024	DUSP6,ERK,ERK1/2,PGR	CCL2,CCNB2,CDC6,DUSP1,EIF2AK2,FOS,FOSB,GBP1,HOXA1,IFI27,IFIT1,IFIT2,IFIT3,IL1B,ISG15,MX1,NFKBIA,OAS1,OAS2,OAS3,OASL,PFN2,RSAD2,S100P,STAT1,TGM2,VNN1	27 (4)	3	PDGF BB	GSTO1		PGR
	MDM2	transcription regulator		2	Inhibited	-2.502	2.01e-10	0.015	AR,CDKN1A,MDM2,RARA,RB1,RUNX3	BIRC5,BUB1,CCDC85B,CCL2,CCNA2,CD38,CDT1,CENPF,CHTF18,ESR2,FOS,IL1B,KIF15,LGALS3BP,NCAPG,NCAPH,NUSAP1,PKMYT1,RSAD2,SAMD9,SESN1,TLR4,TNFSF10,TOP2A,TPX2,UBE2C,XK	27 (6)	6	IFNA2,PTGS2,Secretase gamma,SMARCB1			IL1RN	RARA,Rb
	SUMO1	enzyme		2	Inhibited	-2.524	3.12e-09	0.0226	NFkB (complex),STAT1,SUMO1	ABCB9,CCL2,CCNB2,ELF3,GBP1,GBP4,HERC5,IFI30,IFI6,IFIT1,IFIT2,IFIT3,IL1B,ISG15,NFKBIA,OAS1,SLC7A5,TGM2,TNFSF10	19 (3)	2					STAT1,TAP1
	SUMO3	other		3	Inhibited	-2.626	1.17e-18	0.0008	Akt,AR,ATM,CREB1,EGFR,ESR1,GSK3B,Hsp27,IL4I1,Jnk,MAPK1,NFkB (complex),Nr1h,RELA,STAT1,STING1,SUMO3	ABCB9,AURKA,BUB1,CCDC85B,CCL2,CCNA2,CCNB2,CDC6,CDT1,CENPF,CHTF18,CSAD,E2F2,EIF2AK2,ELF3,FOS,FOSB,GBP1,GBP4,IFI27,IFI30,IFI6,IFIT1,IFIT2,IFIT3,IFITM3,IL1B,ISG15,KIF15,LGALS3BP,MCM6,MKI67,MT2A,NCAPG,NCAPH,NUSAP1,OAS1,OAS2,OAS3,OASL,PKMYT1,PLSCR1,PRLR,RGS2,RRM2,RSAD2,SAMD9,SESN1,SLC7A5,STAT1,TLR3,TLR4,TNFSF10,TOB1,TPX2,UBE2C,USP18,XK	58 (17)	16					STAT1,TAP1
	ISG15	other	1.361	1	Inhibited	-2.646	1.32e-13	0.0001	ISG15	HERC5,IFI6,IFIT1,IFITM3,MX1,OAS1,USP18	7 (1)	1	ATXN3,EIF2AK2,IFNA1/IFNA13,IFNA2,IFNAR2,IFNB1,IFNG,IFNL1,IFNL4,Interferon alpha,IRF3,JAK,KPNA2,MAVS,mir-15,MSR1,MTORC2,PAF1,PLAAT4,PRL,RNY3,SGPL1,SPI1,STAT1,STING1,TLR7,TLR9	BTK,CEBPA,COPA,EGOT,HDAC11,IRGM,KDM5B,MAPK1,miR-182-5p (and other miRNAs w/seed UUGGCAA),PGR,RC3H1,RNF216,SOCS1			USP18
	TRPS1	transcription regulator		1	Inhibited	-2.646	6.82e-08	0.0018	TRPS1	BUB1,CCNA2,CCNB2,CENPF,KIF11,TOP2A,TPX2	7 (1)	1
	IKZF1	transcription regulator		1	Inhibited	-2.646	0.00104	0.0249	IKZF1	CD38,EPSTI1,IFI27,IFI6,IFIT3,JUP,TLR4	7 (1)	1					EIF2AK3,TRIM38
	AKT2	kinase		2	Inhibited	-2.668	2.17e-11	0.0009	AKT2,FOXO1,FOXO3,GAPDH	CCL2,CCNB2,CENPF,DLGAP5,DUSP1,IFI6,IFIT2,KIF11,NCAPG,NFKBIA,NUSAP1,OAS1,OAS2,OAS3,PRC1,STAT1,TNFSF10	17 (4)	3	EIF2AK2			GAPDH	FOXO1
	SFTPA1	transporter		2	Inhibited	-2.683	5.58e-10	0.0128	NFkB (complex),SFTPA1,STAT1	ABCB9,CCL2,CCNB2,ELF3,ETV7,GBP1,GBP4,HERC5,IFI30,IFI6,IFIT1,IFIT2,IFIT3,IL1B,ISG15,NFKBIA,OAS1,SLC7A5,TGM2,TNFSF10	20 (3)	3	CREB1				PLAAT4,STAT1
	BTK	kinase		1	Inhibited	-2.714	7.45e-11	0.0002	BTK	CD38,CISH,IFIT1,IFIT3,IL1B,IL4I1,ISG15,MX1,OAS2,OAS3,STAT1	11 (1)	1					Interferon alpha,IRF1,IRF9,ISG15,STAT1
	miR-182-5p (and other miRNAs w/seed UUGGCAA)	mature microRNA		1	Inhibited	-2.828	2.33e-09	0.0001	miR-182-5p (and other miRNAs w/seed UUGGCAA)	CMPK2,IFI6,IFIT1,ISG15,OAS2,RSAD2,SAMD9,STAT1	8 (1)	1					IFNB1,ISG15,STAT1
	KDM5B	transcription regulator		1	Inhibited	-2.828	0.000134	0.0096	KDM5B	AURKA,DLGAP5,HMMR,ISG15,LGALS3BP,NCAPH,TOP2A,TTK	8 (1)	1					ISG15
	NUPR1	transcription regulator		1	Inhibited	-2.837	1.37e-05	0.0036	NUPR1	BUB1,CCNA2,CCNB2,CKAP2L,FAM111B,FAM72C/FAM72D,HJURP,IFIT2,IGF2BP3,KIF11,KIFC1,LMNB1,MKI67,PARP9,PPP1R15A,RAB20,RAB38,SERF1A/SERF1B,SHCBP1,SPATS2L,TOB1	21 (1)	1				AREG,IRS2	CKAP2L,SAMHD1,SKP2,TOB1
	PKD2	ion channel		2	Inhibited	-2.84	4.39e-10	0.0008	MAP2K1,PKD2,STAT1	ABCB9,CAPN3,DUSP1,FOS,GBP1,GBP4,IFI30,IFI6,IFIT1,IFIT2,IFIT3,ISG15,OAS1,RAB38,TNFSF10	15 (3)	2					STAT1
	FANCG	other		2	Inhibited	-3	4.07e-14	0.0001	ATM,EIF2AK2,FANCG	DUSP1,FOS,IFI27,IFI6,IFIT1,ISG15,LGALS3BP,NFKBIA,OAS1,OAS3,PARP9,PLSCR1,RRM2,STAT1,TGM2,USP18	16 (3)	2					EIF2AK2
	SOCS1	other		1	Inhibited	-3	3e-09	0.0006	SOCS1	IFI27,IFIT1,IFIT2,ISG15,MX1,OAS1,OAS2,RSAD2,TGM2	9 (1)	1	CDC73,IFNA2,IFNG,MAVS			IFNL1,PTGS2	IFNB1,Interferon alpha,IRS2,ISG15,STAT2,STAT6,TGM2
	STAT6	transcription regulator		2	Inhibited	-3.051	8.79e-09	0.0004	IL4I1,STAT1,STAT6	ABCB9,CCL2,GBP1,GBP4,IFI30,IFI6,IFIT1,IFIT2,IFIT3,ISG15,OAS1,TNFSF10,TOB1	13 (3)	2		IFN Beta,IFNG,SOCS1			STAT1
	PGR	ligand-dependent nuclear receptor		2	Inhibited	-3.086	7.76e-15	0.0076	CTNNB1,ERK1/2,estrogen receptor,NFkB (complex),PGR,STAT1,STAT3	ABCB9,AURKA,BIRC5,CCNB2,CDC6,COL6A1,DCHS1,ELF3,EPHB2,EPHB4,ESR2,FOSB,GBP1,GBP4,HERC5,IFI27,IFI30,IFI6,IFIT1,IFIT2,IFIT3,ISG15,JUP,KIFC1,LY6E,MX1,NFKBIA,OAS1,OAS2,OAS3,OASL,PFN2,PRLR,RGS2,RSAD2,S100P,SEMA6A,SLC7A5,STAT1,TGM2,TNFSF10,VNN1	42 (7)	7	Ck2,DUSP6,ERBB4,NCOR2,SMARCE1	CDK2AP1		AREG	GPER1,ISG15,PTGS2,STAT1
	SUMO3	other		2	Inhibited	-3.128	1.07e-11	0.0002	AR,STAT1,SUMO3	ABCB9,BUB1,CCDC85B,CCL2,CCNA2,CDT1,CHTF18,GBP1,GBP4,IFI30,IFI6,IFIT1,IFIT2,IFIT3,ISG15,KIF15,NUSAP1,OAS1,PKMYT1,TLR4,TNFSF10,TPX2,UBE2C	23 (3)	2					STAT1,TAP1
	HDAC3	transcription regulator		2	Inhibited	-3.13	1.96e-10	0.0262	HDAC3,NFkB (complex),TLR9	CCL2,CCNA2,CCNB2,CD38,ELF3,HERC5,IFIT1,IFIT3,IL1B,IL4I1,ISG15,JUP,MX1,NFKBIA,OAS2,OAS3,SLC7A5,STAT1,TGM2,TNFSF10	20 (3)	3					FENDRR,TLR9
	FCGR2B	transmembrane receptor		2	Inhibited	-3.153	1.99e-09	0.0096	Akt,FCGR2B,STAT1	ABCB9,BIRC5,CCL2,GBP1,GBP4,IFI27,IFI30,IFI6,IFIT1,IFIT2,IFIT3,ISG15,MT2A,MX1,NFKBIA,OAS1,TNFSF10	17 (3)	3					STAT1
	TOB1	transcription regulator	-0.859	2	Inhibited	-3.157	1.06e-09	0.0496	Creb,ERBB2,ERBB3,ERK1/2,IGF1R,MAP2K1/2,PRKAA1,PRKCA,SRC,TOB1	BIRC5,CCL2,CDC45,CDC6,CENPF,DUSP1,E2F2,EPHB2,EPHB4,FOSB,GBP1,GINS2,HMMR,IFIT1,IFIT3,LTBP3,MCM6,MKI67,OASL,ORC1,RGS2,RRM2,RSAD2,SLC7A5,TGM2,TNFSF10,TOP2A,TYMS,VNN1	29 (10)	10	PDGF BB	NUPR1
	IL1RN	cytokine		1	Inhibited	-3.207	3.71e-12	0.0001	IL1RN	GBP1,HLA-DQB1,IFI27,IFI6,IFIT3,MX1,OAS1,OAS2,OAS3,OASL,RSAD2,SAMD9,TNFSF10,USP18	14 (1)	1	CEBPA,MDM2,SPI1				IRF1,IRF9,PTGS2,STAT2,USP18
	mir-17	microRNA		3	Inhibited	-3.244	1.42e-12	0.0234	Akt,caspase,CREB1,CYP19A1,EGFR,EIF2AK2,ERK1/2,ESR1,mir-17,NCOA3,Pkc(s),PRKCD,SRC	AURKA,BIRC5,CCDC80,CCNA2,CDC6,CENPF,CSAD,E2F2,ESR2,FOS,FOSB,GBP1,HJURP,ICOSLG/LOC102723996,IFI27,IFI6,IFIT1,ISG15,LGALS3BP,MCM6,MKI67,MT2A,NCAPG,NCAPH,OAS1,OAS3,PARP9,PLSCR1,PRLR,RGS2,RSAD2,SAMD9,SESN1,SLC7A5,STAT1,USP18,VNN1,XK	38 (13)	11		IFNG			PTEN,Rb
	P2RX7	ion channel		2	Inhibited	-3.53	6.14e-18	0.0001	MAPK1,P2RX7	AURKA,BIRC5,DUSP1,EIF2AK2,FOS,GBP1,HERC5,IFI27,IFI6,IFIT1,IFIT2,IFIT3,IFITM3,IL1B,ISG15,LGALS3BP,MKI67,OAS1,OAS2,OAS3,OASL,PLSCR1,STAT1,TLR3,TNFSF10,USP18	26 (2)	2				MAPK1
	ADAR	enzyme		2	Inhibited	-3.638	7.75e-15	0.0001	ADAR,EIF2AK2,IRF3	CCL2,FOS,IFI27,IFI6,IFIT1,IFIT2,ISG15,LGALS3BP,NFKBIA,OAS1,OAS3,PARP9,PLSCR1,RSAD2,STAT1,TLR3,USP18	17 (3)	2	PRL	MAPK1		SPI1	EIF2AK2,IFN Beta,IRF3
	PGR	ligand-dependent nuclear receptor		1	Inhibited	-3.638	3.44e-11	0.0003	PGR	CCNB2,CDC6,GBP1,IFI27,IFIT1,IFIT2,IFIT3,ISG15,MX1,NFKBIA,OAS1,OAS2,OAS3,OASL,PFN2,RSAD2,S100P	17 (1)	1	Ck2,DUSP6,ERBB4,NCOR2,SMARCE1	CDK2AP1		AREG	GPER1,ISG15,PTGS2,STAT1
	GPER1	G-protein coupled receptor		2	Inhibited	-3.656	5.71e-18	0.0001	Creb,ERK1/2,GPER1,MAPK1	AURKA,BIRC5,CCL2,DUSP1,EIF2AK2,EPHB4,FOS,FOSB,GBP1,HERC5,IFI27,IFI6,IFIT1,IFIT2,IFIT3,IFITM3,IL1B,ISG15,LGALS3BP,MKI67,MT2A,NFKBIA,OAS1,OAS2,OAS3,OASL,PLSCR1,PPP1R15A,STAT1,TLR3,TNFSF10,USP18,VNN1	33 (4)	4		PGR		MAPK1,miR-21-5p (and other miRNAs w/seed AGCUUAU)
	MAPK1	kinase		1	Inhibited	-3.8	8.34e-18	0.0001	MAPK1	AURKA,BIRC5,DUSP1,EIF2AK2,FOS,GBP1,HERC5,IFI27,IFI6,IFIT1,IFIT2,IFIT3,IFITM3,ISG15,LGALS3BP,MKI67,OAS1,OAS2,OAS3,OASL,PLSCR1,STAT1,TLR3,TNFSF10,USP18	25 (1)	1	AREG,ERBB4,GPER1,Immunoglobulin,P2RX7,PDGF BB,PRL,SGPL1	CTLA4,FCAR,NPC2		MYBL2,PTGS2,RARA,Rb,UBE2I	ADAR,EIF2AK2,HLA-B,IRF9,ISG15,SAMHD1,STAT1,STAT2,TAP1,TRIM38,USP18,XIAP
	IRGM	enzyme		1	Inhibited	-3.873	4.07e-16	0.0001	IRGM	GBP1,GBP4,HERC5,IFIT1,IFIT2,IFIT3,IFITM3,ISG15,MX1,OAS1,OAS2,OASL,RSAD2,TLR3,USP18	15 (1)	1					CGAS,HLA-B,IFNE,ISG15,SAMHD1,SOCS3,USP18
	RNF216	enzyme		2	Inhibited	-4.082	8.45e-14	0.0007	IRF3,NFkB (complex),RIPK1,RNF216,TLR9,TRAF3	BIRC5,CCL2,CCNA2,CCNB2,CD38,ELF3,HERC5,IFI6,IFIT1,IFIT2,IFIT3,IL1B,IL4I1,ISG15,MX1,OAS1,OAS2,OAS3,RSAD2,SLC7A5,STAT1,TGM2,TLR3,TNFSF10	24 (6)	6					IFNB1,Interferon alpha,IRF3,ISG15,TLR9
	RC3H1	enzyme		1	Inhibited	-4.243	3.96e-22	0.0001	RC3H1	CCL2,IFI27,IFI30,IFI6,IFIT1,IFIT2,IFIT3,IFITM3,ISG15,MT2A,MX1,OAS1,OAS2,OAS3,PARP9,PLSCR1,RSAD2,STAT1	18 (1)	1					IRF1,IRF9,ISG15,STAT1,STAT2,STING1
	IL1RN	cytokine		2	Inhibited	-4.938	8.81e-23	0.0001	IFNG,IL1RN,NFkB (complex)	C1QC,CCL2,CCNA2,CCNB2,CD38,CISH,CMPK2,EIF2AK2,ELF3,ETV7,FPR2,GBP1,HERC5,HLA-DQB1,HSPG2,ICOSLG/LOC102723996,IFI27,IFI30,IFI6,IFIT1,IFIT2,IFIT3,IGFBP4,IL1B,ISG15,LGALS3BP,MX1,NFKBIA,OAS1,OAS2,OAS3,OASL,PLSCR1,RSAD2,SAMD9,SLC7A5,STAT1,TGM2,TLR3,TLR4,TNFSF10,USP18	42 (3)	3	CEBPA,MDM2,SPI1				IRF1,IRF9,PTGS2,STAT2,USP18

## Sheet: Table S5
	Table S5. The common core enriched genes among IFN-a and IFN-y response pathway,
	Core enriched gene	IFN-a Response Pathway			IFN-y Response Pathway
		RANK LIST	RANK METRIC SCORE	RUNNING ES	RANK LIST	RANK METRIC SCORE	RUNNING ES	DEG?
	TRIM26	182	0.529	0.0298	182	0.529	0.0395	No
	TRAFD1	245	0.496	0.088	245	0.496	0.0577	No
	NMI	256	0.493	0.1077	256	0.493	0.08	No
	IFI30	270	0.488	0.1269	270	0.488	0.0904	Yes
	PSMA3	520	0.424	0.124	520	0.424	0.1349	No
	GBP4	540	0.418	0.1398	540	0.418	0.1431	Yes
	OASL	571	0.412	0.1545	571	0.412	0.1502	Yes
	IFIT2	599	0.407	0.1863	599	0.407	0.1575	Yes
	TRIM21	610	0.405	0.2023	610	0.405	0.1758	No
	BATF2	650	0.397	0.2156	650	0.397	0.2007	No
	IL15	772	0.375	0.2375	772	0.375	0.2361	No
	ADAR	879	0.361	0.2437	879	0.361	0.2533	No
	EIF2AK2	1046	0.34	0.2591	1046	0.34	0.2807	Yes
	LGALS3BP	1063	0.338	0.2718	1063	0.338	0.2873	Yes
	IFI27	1100	0.333	0.2967	1100	0.333	0.3001	Yes
	IFITM3	1102	0.333	0.3105	1102	0.333	0.3078	Yes
	OGFR	1212	0.323	0.3149	1212	0.323	0.3217	No
	LY6E	1245	0.319	0.339	1245	0.319	0.3341	Yes
	MX1	1248	0.318	0.352	1248	0.318	0.3414	Yes
	CASP1	1354	0.308	0.3561	1354	0.308	0.3621	No
	IFIT3	1362	0.306	0.3683	1362	0.306	0.3687	Yes
	PLSCR1	1406	0.302	0.3773	1406	0.302	0.3865	Yes
	EPSTI1	1460	0.297	0.3852	1460	0.297	0.4033	Yes
	ISG20	1483	0.294	0.3956	1483	0.294	0.4084	No
	PSME2	1502	0.293	0.4063	1502	0.293	0.4276	No
	PSMB9	1505	0.293	0.4183	1505	0.293	0.4343	No
	UBE2L6	1566	0.287	0.4253	1566	0.287	0.4429	No
	TAP1	1572	0.287	0.4368	1572	0.287	0.4492	No
	RTP4	1583	0.286	0.4478	1583	0.286	0.4551	No
	PARP14	1614	0.283	0.4571	1614	0.283	0.4592	No
	RSAD2	1661	0.278	0.4767	1661	0.278	0.4752	Yes
	CMPK2	1704	0.274	0.4846	1704	0.274	0.4912	Yes
	USP18	1714	0.274	0.4953	1714	0.274	0.4969	Yes
	LAP3	1723	0.272	0.5059	1723	0.272	0.5026	No
	ISG15	1796	0.266	0.511	1796	0.266	0.5157	Yes
	SAMD9L	1879	0.26	0.5151	1879	0.26	0.5273	No
	HELZ2	1920	0.256	0.5224	1920	0.256	0.53	No
	DDX60	1926	0.255	0.5326	1926	0.255	0.5355	No
	IFI35	1950	0.253	0.5518	1950	0.253	0.5396	No
	HERC6	2030	0.247	0.5556	2030	0.247	0.5388	No
	SP110	2155	0.238	0.5552	2155	0.238	0.5571	No
	IFI44L	2276	0.228	0.5744	2276	0.228	0.5579	No
	IFIH1	2315	0.226	0.5807	2315	0.226	0.5654	No
	IFI44	2409	0.219	0.5915	2409	0.219	0.5628	No
	BST2	2436	0.218	0.5983	2436	0.218	0.5762	No
	IRF2	2479	0.214	0.6038	2479	0.214	0.5777	No
	IRF7	2557	0.207	0.6148	2557	0.207	0.5761	No
	STAT2	2621	0.204	0.6181	2621	0.204	0.5854	No

## Sheet: Table S6
	Table S6. The gene modules from the WGCNA analysis.
	Module	Count	INR	IR
	brown	2007	-0.381465	0.381465
	coral1	1366	0.125463	-0.125463
	antiquewhite4	1272	-0.0448932	0.0448932
	darkolivegreen	1270	0.0206427	-0.0206427
	midnightblue	1134	0.346931	-0.346931
	coral2	704	0.00628344	-0.00628344
	darkviolet	498	0.39491	-0.39491
	skyblue2	441	0.38013	-0.38013
	green	307	-0.389539	0.389539
	antiquewhite2	305	-0.247418	0.247418
	pink	304	0.157177	-0.157177
	white	277	-0.449928	0.449928
	salmon2	248	-0.189133	0.189133
	indianred4	180	0.372521	-0.372521
	mediumpurple1	173	0.0419801	-0.0419801
	coral3	149	-0.383033	0.383033
	floralwhite	146	0.207088	-0.207088
	grey60	140	0.151409	-0.151409
	darkgrey	127	-0.298762	0.298762
	saddlebrown	118	-0.0221662	0.0221662
	mediumpurple3	103	0.0556422	-0.0556422
	sienna4	101	-0.252404	0.252404
	ivory	99	0.316363	-0.316363
	firebrick3	94	0.267304	-0.267304
	blueviolet	89	-0.121162	0.121162
	darkseagreen2	82	0.0845632	-0.0845632
	grey	82	0.0566382	-0.0566382
	maroon	80	-0.142333	0.142333
	yellow4	69	-0.2932	0.2932
	blue2	61	-0.107435	0.107435
	lightpink3	57	0.0498558	-0.0498558
	plum4	44	0.220594	-0.220594
	magenta3	38	0.15665	-0.15665
	antiquewhite1	30	-0.0142042	0.0142042

## Sheet: Table S7
	Table S7. The GO analysis results among the midnight_blue module.
	Go term	#term ID	term description	observed gene count	background gene count	strength	false discovery rate	matching proteins in your network (IDs)	matching proteins in your network (labels)
	Biological process	GO:0060337	Type i interferon signaling pathway	9	67	1.47	7.12e-08	9606.ENSP00000252593,9606.ENSP00000262878,9606.ENSP00000315768,9606.ENSP00000342278,9606.ENSP00000354822,9606.ENSP00000388001,9606.ENSP00000395590,9606.ENSP00000401399,9606.ENSP00000483430	BST2,SAMHD1,STAT2,OAS2,XAF1,OAS1,IFI35,MYD88,IFI27
	Biological process	GO:0032069	Regulation of nuclease activity	3	22	1.47	0.0445	9606.ENSP00000342278,9606.ENSP00000368458,9606.ENSP00000388001	OAS2,PCNA,OAS1
	Biological process	GO:0035456	Response to interferon-beta	4	31	1.45	0.0068	9606.ENSP00000252593,9606.ENSP00000354822,9606.ENSP00000357113,9606.ENSP00000400646	BST2,XAF1,IFI16,PNPT1
	Biological process	GO:0046596	Regulation of viral entry into host cell	4	35	1.4	0.0099	9606.ENSP00000369299,9606.ENSP00000369373,9606.ENSP00000378856,9606.ENSP00000422947	TRIM22,TRIM5,LGALS9,TRIM34
	Biological process	GO:0060333	Interferon-gamma-mediated signaling pathway	6	70	1.27	0.00066	9606.ENSP00000269305,9606.ENSP00000342278,9606.ENSP00000369299,9606.ENSP00000369373,9606.ENSP00000388001,9606.ENSP00000422947	TP53,OAS2,TRIM22,TRIM5,OAS1,TRIM34
	Biological process	GO:0045071	Negative regulation of viral genome replication	5	61	1.25	0.0048	9606.ENSP00000252593,9606.ENSP00000342278,9606.ENSP00000355340,9606.ENSP00000357113,9606.ENSP00000388001	BST2,OAS2,APOBEC3C,IFI16,OAS1
	Biological process	GO:0032731	Positive regulation of interleukin-1 beta production	4	55	1.2	0.0373	9606.ENSP00000357113,9606.ENSP00000378856,9606.ENSP00000385090,9606.ENSP00000433138	IFI16,LGALS9,NLRC4,CASP1
	Biological process	GO:1903901	Negative regulation of viral life cycle	6	86	1.18	0.0017	9606.ENSP00000252593,9606.ENSP00000342278,9606.ENSP00000355340,9606.ENSP00000357113,9606.ENSP00000369373,9606.ENSP00000388001	BST2,OAS2,APOBEC3C,IFI16,TRIM5,OAS1
	Biological process	GO:0051607	Defense response to virus	14	210	1.16	3.05e-09	9606.ENSP00000252593,9606.ENSP00000262878,9606.ENSP00000296161,9606.ENSP00000315768,9606.ENSP00000342278,9606.ENSP00000355340,9606.ENSP00000357113,9606.ENSP00000369299,9606.ENSP00000369373,9606.ENSP00000370034,9606.ENSP00000377344,9606.ENSP00000388001,9606.ENSP00000422947,9606.ENSP00000483430	BST2,SAMHD1,DTX3L,STAT2,OAS2,APOBEC3C,IFI16,TRIM22,TRIM5,TLR7,DDX60,OAS1,TRIM34,IFI27
	Biological process	GO:1903900	Regulation of viral life cycle	10	153	1.15	3.14e-06	9606.ENSP00000252593,9606.ENSP00000342278,9606.ENSP00000355340,9606.ENSP00000357113,9606.ENSP00000369299,9606.ENSP00000369373,9606.ENSP00000378856,9606.ENSP00000388001,9606.ENSP00000422947,9606.ENSP00000483430	BST2,OAS2,APOBEC3C,IFI16,TRIM22,TRIM5,LGALS9,OAS1,TRIM34,IFI27
	Biological process	GO:0045069	Regulation of viral genome replication	6	99	1.12	0.0035	9606.ENSP00000252593,9606.ENSP00000342278,9606.ENSP00000355340,9606.ENSP00000357113,9606.ENSP00000388001,9606.ENSP00000483430	BST2,OAS2,APOBEC3C,IFI16,OAS1,IFI27
	Biological process	GO:0032651	Regulation of interleukin-1 beta production	5	85	1.11	0.0178	9606.ENSP00000351059,9606.ENSP00000357113,9606.ENSP00000378856,9606.ENSP00000385090,9606.ENSP00000433138	CX3CR1,IFI16,LGALS9,NLRC4,CASP1
	Biological process	GO:0034341	Response to interferon-gamma	10	182	1.08	1.38e-05	9606.ENSP00000252593,9606.ENSP00000269305,9606.ENSP00000342278,9606.ENSP00000359490,9606.ENSP00000369299,9606.ENSP00000369373,9606.ENSP00000378856,9606.ENSP00000388001,9606.ENSP00000422947,9606.ENSP00000433138	BST2,TP53,OAS2,GBP4,TRIM22,TRIM5,LGALS9,OAS1,TRIM34,CASP1
	Biological process	GO:0071346	Cellular response to interferon-gamma	9	161	1.08	5.5e-05	9606.ENSP00000269305,9606.ENSP00000342278,9606.ENSP00000359490,9606.ENSP00000369299,9606.ENSP00000369373,9606.ENSP00000378856,9606.ENSP00000388001,9606.ENSP00000422947,9606.ENSP00000433138	TP53,OAS2,GBP4,TRIM22,TRIM5,LGALS9,OAS1,TRIM34,CASP1
	Biological process	GO:0032755	Positive regulation of interleukin-6 production	5	94	1.06	0.0247	9606.ENSP00000370034,9606.ENSP00000373620,9606.ENSP00000378856,9606.ENSP00000401399,9606.ENSP00000461269	TLR7,HSPD1,LGALS9,MYD88,SCIMP
	Biological process	GO:0009615	Response to virus	15	293	1.05	1.39e-08	9606.ENSP00000252593,9606.ENSP00000262878,9606.ENSP00000296161,9606.ENSP00000315768,9606.ENSP00000342278,9606.ENSP00000355340,9606.ENSP00000357113,9606.ENSP00000369299,9606.ENSP00000369373,9606.ENSP00000370034,9606.ENSP00000377344,9606.ENSP00000378856,9606.ENSP00000388001,9606.ENSP00000422947,9606.ENSP00000483430	BST2,SAMHD1,DTX3L,STAT2,OAS2,APOBEC3C,IFI16,TRIM22,TRIM5,TLR7,DDX60,LGALS9,OAS1,TRIM34,IFI27
	Biological process	GO:0007041	Lysosomal transport	5	103	1.02	0.0341	9606.ENSP00000223500,9606.ENSP00000264896,9606.ENSP00000296161,9606.ENSP00000299138,9606.ENSP00000357674	CHMP5,SCARB2,DTX3L,VPS35,SNAPIN
	Biological process	GO:0051092	Positive regulation of nf-kappab transcription factor activity	7	158	0.98	0.0042	9606.ENSP00000351059,9606.ENSP00000369299,9606.ENSP00000369373,9606.ENSP00000378856,9606.ENSP00000385090,9606.ENSP00000401399,9606.ENSP00000422947	CX3CR1,TRIM22,TRIM5,LGALS9,NLRC4,MYD88,TRIM34
	Biological process	GO:0002218	Activation of innate immune response	6	142	0.96	0.0178	9606.ENSP00000309474,9606.ENSP00000326804,9606.ENSP00000357113,9606.ENSP00000369373,9606.ENSP00000385090,9606.ENSP00000415283	PSMD1,CUL1,IFI16,TRIM5,NLRC4,ICAM2
	Biological process	GO:0043123	Positive regulation of i-kappab kinase/nf-kappab signaling	8	194	0.95	0.0017	9606.ENSP00000252593,9606.ENSP00000351059,9606.ENSP00000369299,9606.ENSP00000369373,9606.ENSP00000378856,9606.ENSP00000401399,9606.ENSP00000422947,9606.ENSP00000433138	BST2,CX3CR1,TRIM22,TRIM5,LGALS9,MYD88,TRIM34,CASP1
	Biological process	GO:0002833	Positive regulation of response to biotic stimulus	9	247	0.9	0.0012	9606.ENSP00000309474,9606.ENSP00000326804,9606.ENSP00000357113,9606.ENSP00000369373,9606.ENSP00000373620,9606.ENSP00000377344,9606.ENSP00000385090,9606.ENSP00000415283,9606.ENSP00000461269	PSMD1,CUL1,IFI16,TRIM5,HSPD1,DDX60,NLRC4,ICAM2,SCIMP
	Biological process	GO:0045087	Innate immune response	25	703	0.89	3.9e-12	9606.ENSP00000252593,9606.ENSP00000262878,9606.ENSP00000269305,9606.ENSP00000296161,9606.ENSP00000315768,9606.ENSP00000342278,9606.ENSP00000351059,9606.ENSP00000354335,9606.ENSP00000354822,9606.ENSP00000355340,9606.ENSP00000357113,9606.ENSP00000359490,9606.ENSP00000369299,9606.ENSP00000369373,9606.ENSP00000370034,9606.ENSP00000376395,9606.ENSP00000377344,9606.ENSP00000378856,9606.ENSP00000385090,…	BST2,SAMHD1,TP53,DTX3L,STAT2,OAS2,CX3CR1,MPEG1,XAF1,APOBEC3C,IFI16,GBP4,TRIM22,TRIM5,TLR7,CD300E,DDX60,LGALS9,NLRC4,OAS1,IFI35,MYD88,TRIM34,CASP1,IFI27
	Biological process	GO:0002831	Regulation of response to biotic stimulus	13	406	0.84	4.05e-05	9606.ENSP00000248598,9606.ENSP00000262878,9606.ENSP00000296161,9606.ENSP00000309474,9606.ENSP00000326804,9606.ENSP00000357113,9606.ENSP00000369373,9606.ENSP00000373620,9606.ENSP00000377344,9606.ENSP00000378856,9606.ENSP00000385090,9606.ENSP00000415283,9606.ENSP00000461269	FGL2,SAMHD1,DTX3L,PSMD1,CUL1,IFI16,TRIM5,HSPD1,DDX60,LGALS9,NLRC4,ICAM2,SCIMP
	Biological process	GO:0071216	Cellular response to biotic stimulus	7	219	0.84	0.0224	9606.ENSP00000223500,9606.ENSP00000269305,9606.ENSP00000292303,9606.ENSP00000351059,9606.ENSP00000401399,9606.ENSP00000433138,9606.ENSP00000461269	CHMP5,TP53,CCR5,CX3CR1,MYD88,CASP1,SCIMP
	Biological process	GO:0098542	Defense response to other organism	26	900	0.8	8e-11	9606.ENSP00000252593,9606.ENSP00000262878,9606.ENSP00000269305,9606.ENSP00000296161,9606.ENSP00000315768,9606.ENSP00000342278,9606.ENSP00000351059,9606.ENSP00000354335,9606.ENSP00000354822,9606.ENSP00000355340,9606.ENSP00000357113,9606.ENSP00000359490,9606.ENSP00000369299,9606.ENSP00000369373,9606.ENSP00000370034,9606.ENSP00000376395,9606.ENSP00000377344,9606.ENSP00000378856,9606.ENSP00000385090,…	BST2,SAMHD1,TP53,DTX3L,STAT2,OAS2,CX3CR1,MPEG1,XAF1,APOBEC3C,IFI16,GBP4,TRIM22,TRIM5,TLR7,CD300E,DDX60,LGALS9,NLRC4,OAS1,IFI35,PLAC8,MYD88,TRIM34,CASP1,IFI27
	Biological process	GO:0019221	Cytokine-mediated signaling pathway	19	678	0.78	2.59e-07	9606.ENSP00000252593,9606.ENSP00000262878,9606.ENSP00000269305,9606.ENSP00000292303,9606.ENSP00000296140,9606.ENSP00000309474,9606.ENSP00000315768,9606.ENSP00000326804,9606.ENSP00000342278,9606.ENSP00000351059,9606.ENSP00000354822,9606.ENSP00000369299,9606.ENSP00000369373,9606.ENSP00000388001,9606.ENSP00000395590,9606.ENSP00000401399,9606.ENSP00000422947,9606.ENSP00000433138,9606.ENSP00000483430	BST2,SAMHD1,TP53,CCR5,CCR1,PSMD1,STAT2,CUL1,OAS2,CX3CR1,XAF1,TRIM22,TRIM5,OAS1,IFI35,MYD88,TRIM34,CASP1,IFI27
	Biological process	GO:0031349	Positive regulation of defense response	10	367	0.77	0.0035	9606.ENSP00000309474,9606.ENSP00000326804,9606.ENSP00000357113,9606.ENSP00000369373,9606.ENSP00000370034,9606.ENSP00000373620,9606.ENSP00000377344,9606.ENSP00000385090,9606.ENSP00000401399,9606.ENSP00000415283	PSMD1,CUL1,IFI16,TRIM5,TLR7,HSPD1,DDX60,NLRC4,MYD88,ICAM2
	Biological process	GO:0045088	Regulation of innate immune response	8	301	0.76	0.0236	9606.ENSP00000262878,9606.ENSP00000309474,9606.ENSP00000326804,9606.ENSP00000357113,9606.ENSP00000369373,9606.ENSP00000378856,9606.ENSP00000385090,9606.ENSP00000415283	SAMHD1,PSMD1,CUL1,IFI16,TRIM5,LGALS9,NLRC4,ICAM2
	Biological process	GO:0051707	Response to other organism	32	1256	0.74	3.17e-12	9606.ENSP00000223500,9606.ENSP00000252593,9606.ENSP00000262878,9606.ENSP00000269305,9606.ENSP00000292303,9606.ENSP00000296161,9606.ENSP00000315768,9606.ENSP00000333938,9606.ENSP00000342278,9606.ENSP00000351059,9606.ENSP00000354335,9606.ENSP00000354822,9606.ENSP00000355340,9606.ENSP00000357113,9606.ENSP00000359490,9606.ENSP00000369299,9606.ENSP00000369373,9606.ENSP00000370034,9606.ENSP00000373620,…	CHMP5,BST2,SAMHD1,TP53,CCR5,DTX3L,STAT2,NEXN,OAS2,CX3CR1,MPEG1,XAF1,APOBEC3C,IFI16,GBP4,TRIM22,TRIM5,TLR7,HSPD1,CD300E,DDX60,CNP,LGALS9,NLRC4,OAS1,IFI35,PLAC8,MYD88,TRIM34,CASP1,SCIMP,IFI27
	Biological process	GO:0032103	Positive regulation of response to external stimulus	13	511	0.74	0.0004	9606.ENSP00000296140,9606.ENSP00000309474,9606.ENSP00000326804,9606.ENSP00000357113,9606.ENSP00000369373,9606.ENSP00000370034,9606.ENSP00000373620,9606.ENSP00000377344,9606.ENSP00000378856,9606.ENSP00000385090,9606.ENSP00000401399,9606.ENSP00000415283,9606.ENSP00000461269	CCR1,PSMD1,CUL1,IFI16,TRIM5,TLR7,HSPD1,DDX60,LGALS9,NLRC4,MYD88,ICAM2,SCIMP
	Biological process	GO:0000209	Protein polyubiquitination	8	315	0.74	0.0294	9606.ENSP00000296161,9606.ENSP00000309474,9606.ENSP00000326804,9606.ENSP00000355958,9606.ENSP00000369299,9606.ENSP00000369373,9606.ENSP00000422947,9606.ENSP00000483430	DTX3L,PSMD1,CUL1,DTL,TRIM22,TRIM5,TRIM34,IFI27
	Biological process	GO:0032496	Response to lipopolysaccharide	8	313	0.74	0.0294	9606.ENSP00000223500,9606.ENSP00000292303,9606.ENSP00000351059,9606.ENSP00000373620,9606.ENSP00000377470,9606.ENSP00000378856,9606.ENSP00000401399,9606.ENSP00000433138	CHMP5,CCR5,CX3CR1,HSPD1,CNP,LGALS9,MYD88,CASP1
	Biological process	GO:0071345	Cellular response to cytokine stimulus	24	1013	0.71	3.24e-08	9606.ENSP00000252593,9606.ENSP00000262878,9606.ENSP00000269305,9606.ENSP00000292303,9606.ENSP00000296140,9606.ENSP00000309474,9606.ENSP00000315768,9606.ENSP00000326804,9606.ENSP00000342278,9606.ENSP00000351059,9606.ENSP00000354822,9606.ENSP00000357113,9606.ENSP00000359490,9606.ENSP00000369299,9606.ENSP00000369373,9606.ENSP00000373620,9606.ENSP00000378856,9606.ENSP00000388001,9606.ENSP00000395590,…	BST2,SAMHD1,TP53,CCR5,CCR1,PSMD1,STAT2,CUL1,OAS2,CX3CR1,XAF1,IFI16,GBP4,TRIM22,TRIM5,HSPD1,LGALS9,OAS1,IFI35,PNPT1,MYD88,TRIM34,CASP1,IFI27
	Biological process	GO:0002252	Immune effector process	23	969	0.71	7.12e-08	9606.ENSP00000248598,9606.ENSP00000252593,9606.ENSP00000253792,9606.ENSP00000262878,9606.ENSP00000264710,9606.ENSP00000269305,9606.ENSP00000296161,9606.ENSP00000309474,9606.ENSP00000315768,9606.ENSP00000342278,9606.ENSP00000355340,9606.ENSP00000357113,9606.ENSP00000369299,9606.ENSP00000369373,9606.ENSP00000370034,9606.ENSP00000373620,9606.ENSP00000377344,9606.ENSP00000382731,9606.ENSP00000384262,…	FGL2,BST2,ACLY,SAMHD1,RAB10,TP53,DTX3L,PSMD1,STAT2,OAS2,APOBEC3C,IFI16,TRIM22,TRIM5,TLR7,HSPD1,DDX60,CECR1,HPSE,OAS1,PLAC8,TRIM34,IFI27
	Biological process	GO:0031347	Regulation of defense response	16	674	0.71	5.5e-05	9606.ENSP00000248598,9606.ENSP00000262878,9606.ENSP00000296161,9606.ENSP00000299138,9606.ENSP00000309474,9606.ENSP00000326804,9606.ENSP00000357113,9606.ENSP00000369373,9606.ENSP00000370034,9606.ENSP00000373620,9606.ENSP00000377344,9606.ENSP00000378856,9606.ENSP00000385090,9606.ENSP00000401399,9606.ENSP00000415283,9606.ENSP00000433138	FGL2,SAMHD1,DTX3L,VPS35,PSMD1,CUL1,IFI16,TRIM5,TLR7,HSPD1,DDX60,LGALS9,NLRC4,MYD88,ICAM2,CASP1
	Biological process	GO:0010506	Regulation of autophagy	8	340	0.71	0.0445	9606.ENSP00000216484,9606.ENSP00000269305,9606.ENSP00000299138,9606.ENSP00000357113,9606.ENSP00000369299,9606.ENSP00000369373,9606.ENSP00000422947,9606.ENSP00000475924	SPTLC2,TP53,VPS35,IFI16,TRIM22,TRIM5,TRIM34,POLDIP2
	Biological process	GO:0006955	Immune response	37	1588	0.7	3.42e-13	9606.ENSP00000248598,9606.ENSP00000252593,9606.ENSP00000253792,9606.ENSP00000262878,9606.ENSP00000264710,9606.ENSP00000269305,9606.ENSP00000292303,9606.ENSP00000296140,9606.ENSP00000296161,9606.ENSP00000309474,9606.ENSP00000315768,9606.ENSP00000342278,9606.ENSP00000351059,9606.ENSP00000354335,9606.ENSP00000354822,9606.ENSP00000355340,9606.ENSP00000357113,9606.ENSP00000359490,9606.ENSP00000369299,…	FGL2,BST2,ACLY,SAMHD1,RAB10,TP53,CCR5,CCR1,DTX3L,PSMD1,STAT2,OAS2,CX3CR1,MPEG1,XAF1,APOBEC3C,IFI16,GBP4,TRIM22,TRIM5,TLR7,HSPD1,CD300E,DDX60,LGALS9,CECR1,HPSE,NLRC4,OAS1,IFI35,PLAC8,MYD88,TRIM34,CASP1,SCIMP,CYSLTR1,IFI27
	Biological process	GO:0006952	Defense response	29	1296	0.69	9.36e-10	9606.ENSP00000252593,9606.ENSP00000262878,9606.ENSP00000269305,9606.ENSP00000292303,9606.ENSP00000296140,9606.ENSP00000296161,9606.ENSP00000315768,9606.ENSP00000342278,9606.ENSP00000351059,9606.ENSP00000354335,9606.ENSP00000354822,9606.ENSP00000355340,9606.ENSP00000357113,9606.ENSP00000359490,9606.ENSP00000369299,9606.ENSP00000369373,9606.ENSP00000370034,9606.ENSP00000376395,9606.ENSP00000377344,…	BST2,SAMHD1,TP53,CCR5,CCR1,DTX3L,STAT2,OAS2,CX3CR1,MPEG1,XAF1,APOBEC3C,IFI16,GBP4,TRIM22,TRIM5,TLR7,CD300E,DDX60,LGALS9,NLRC4,OAS1,IFI35,PLAC8,MYD88,TRIM34,CASP1,CYSLTR1,IFI27
	Biological process	GO:0034097	Response to cytokine	25	1101	0.69	2.97e-08	9606.ENSP00000226279,9606.ENSP00000252593,9606.ENSP00000262878,9606.ENSP00000269305,9606.ENSP00000292303,9606.ENSP00000296140,9606.ENSP00000309474,9606.ENSP00000315768,9606.ENSP00000326804,9606.ENSP00000342278,9606.ENSP00000351059,9606.ENSP00000354822,9606.ENSP00000357113,9606.ENSP00000359490,9606.ENSP00000369299,9606.ENSP00000369373,9606.ENSP00000373620,9606.ENSP00000378856,9606.ENSP00000388001,…	CD38,BST2,SAMHD1,TP53,CCR5,CCR1,PSMD1,STAT2,CUL1,OAS2,CX3CR1,XAF1,IFI16,GBP4,TRIM22,TRIM5,HSPD1,LGALS9,OAS1,IFI35,PNPT1,MYD88,TRIM34,CASP1,IFI27
	Biological process	GO:0016032	Viral process	17	776	0.68	5.96e-05	9606.ENSP00000223500,9606.ENSP00000262878,9606.ENSP00000264896,9606.ENSP00000269305,9606.ENSP00000292303,9606.ENSP00000296161,9606.ENSP00000299138,9606.ENSP00000315768,9606.ENSP00000326804,9606.ENSP00000351059,9606.ENSP00000355340,9606.ENSP00000357674,9606.ENSP00000368458,9606.ENSP00000369299,9606.ENSP00000369373,9606.ENSP00000373620,9606.ENSP00000483430	CHMP5,SAMHD1,SCARB2,TP53,CCR5,DTX3L,VPS35,STAT2,CUL1,CX3CR1,APOBEC3C,SNAPIN,PCNA,TRIM22,TRIM5,HSPD1,IFI27
	Biological process	GO:0009617	Response to bacterium	14	634	0.68	0.00068	9606.ENSP00000223500,9606.ENSP00000292303,9606.ENSP00000333938,9606.ENSP00000342278,9606.ENSP00000351059,9606.ENSP00000354335,9606.ENSP00000359490,9606.ENSP00000373620,9606.ENSP00000377470,9606.ENSP00000378856,9606.ENSP00000385090,9606.ENSP00000399700,9606.ENSP00000401399,9606.ENSP00000433138	CHMP5,CCR5,NEXN,OAS2,CX3CR1,MPEG1,GBP4,HSPD1,CNP,LGALS9,NLRC4,PLAC8,MYD88,CASP1
	Biological process	GO:0055086	Nucleobase-containing small molecule metabolic process	11	508	0.67	0.0085	9606.ENSP00000222673,9606.ENSP00000253792,9606.ENSP00000262878,9606.ENSP00000346921,9606.ENSP00000355340,9606.ENSP00000371253,9606.ENSP00000377470,9606.ENSP00000382731,9606.ENSP00000388001,9606.ENSP00000396452,9606.ENSP00000477639	OGDH,ACLY,SAMHD1,AK2,APOBEC3C,GART,CNP,CECR1,OAS1,HDHD1,NAGK
	Biological process	GO:0001819	Positive regulation of cytokine production	10	461	0.67	0.0178	9606.ENSP00000357113,9606.ENSP00000370034,9606.ENSP00000373620,9606.ENSP00000377344,9606.ENSP00000378856,9606.ENSP00000384262,9606.ENSP00000385090,9606.ENSP00000401399,9606.ENSP00000433138,9606.ENSP00000461269	IFI16,TLR7,HSPD1,DDX60,LGALS9,HPSE,NLRC4,MYD88,CASP1,SCIMP
	Biological process	GO:0044419	Interspecies interaction between organisms	37	1899	0.63	1.39e-11	9606.ENSP00000223500,9606.ENSP00000252593,9606.ENSP00000262878,9606.ENSP00000264896,9606.ENSP00000269305,9606.ENSP00000292303,9606.ENSP00000296161,9606.ENSP00000299138,9606.ENSP00000315768,9606.ENSP00000326804,9606.ENSP00000333938,9606.ENSP00000342278,9606.ENSP00000351059,9606.ENSP00000354335,9606.ENSP00000354822,9606.ENSP00000355340,9606.ENSP00000357113,9606.ENSP00000357674,9606.ENSP00000359490,…	CHMP5,BST2,SAMHD1,SCARB2,TP53,CCR5,DTX3L,VPS35,STAT2,CUL1,NEXN,OAS2,CX3CR1,MPEG1,XAF1,APOBEC3C,IFI16,SNAPIN,GBP4,PCNA,TRIM22,TRIM5,TLR7,HSPD1,CD300E,DDX60,CNP,LGALS9,NLRC4,OAS1,IFI35,PLAC8,MYD88,TRIM34,CASP1,SCIMP,IFI27
	Biological process	GO:0032101	Regulation of response to external stimulus	20	1013	0.63	2.39e-05	9606.ENSP00000248598,9606.ENSP00000262878,9606.ENSP00000281171,9606.ENSP00000296140,9606.ENSP00000296161,9606.ENSP00000299138,9606.ENSP00000309474,9606.ENSP00000326804,9606.ENSP00000357113,9606.ENSP00000369373,9606.ENSP00000370034,9606.ENSP00000373620,9606.ENSP00000377344,9606.ENSP00000378856,9606.ENSP00000384262,9606.ENSP00000385090,9606.ENSP00000401399,9606.ENSP00000415283,9606.ENSP00000433138,…	FGL2,SAMHD1,PTPRO,CCR1,DTX3L,VPS35,PSMD1,CUL1,IFI16,TRIM5,TLR7,HSPD1,DDX60,LGALS9,HPSE,NLRC4,MYD88,ICAM2,CASP1,SCIMP
	Biological process	GO:0002376	Immune system process	44	2481	0.59	9.03e-13	9606.ENSP00000226279,9606.ENSP00000248598,9606.ENSP00000252593,9606.ENSP00000253792,9606.ENSP00000262878,9606.ENSP00000264710,9606.ENSP00000269305,9606.ENSP00000280551,9606.ENSP00000281171,9606.ENSP00000292303,9606.ENSP00000296140,9606.ENSP00000296161,9606.ENSP00000309474,9606.ENSP00000315768,9606.ENSP00000326804,9606.ENSP00000340896,9606.ENSP00000342278,9606.ENSP00000351059,9606.ENSP00000354335,…	CD38,FGL2,BST2,ACLY,SAMHD1,RAB10,TP53,SEC24D,PTPRO,CCR5,CCR1,DTX3L,PSMD1,STAT2,CUL1,ASH2L,OAS2,CX3CR1,MPEG1,XAF1,APOBEC3C,IFI16,GBP4,TRIM22,TRIM5,TLR7,HSPD1,CD300E,DDX60,LGALS9,CECR1,HPSE,NLRC4,OAS1,IFI35,PLAC8,MYD88,NDRG1,ICAM2,TRIM34,CASP1,SCIMP,CYSLTR1,IFI27
	Biological process	GO:0061024	Membrane organization	14	796	0.58	0.0065	9606.ENSP00000223500,9606.ENSP00000259339,9606.ENSP00000264896,9606.ENSP00000269305,9606.ENSP00000280551,9606.ENSP00000292303,9606.ENSP00000338844,9606.ENSP00000343158,9606.ENSP00000352208,9606.ENSP00000357674,9606.ENSP00000360540,9606.ENSP00000369292,9606.ENSP00000377470,9606.ENSP00000404854	CHMP5,TOR1B,SCARB2,TP53,SEC24D,CCR5,SEC23B,EPB41L3,MYOF,SNAPIN,CEP55,SAMD9,CNP,NDRG1
	Biological process	GO:0001817	Regulation of cytokine production	12	742	0.55	0.0382	9606.ENSP00000252593,9606.ENSP00000351059,9606.ENSP00000357113,9606.ENSP00000370034,9606.ENSP00000373620,9606.ENSP00000377344,9606.ENSP00000378856,9606.ENSP00000384262,9606.ENSP00000385090,9606.ENSP00000401399,9606.ENSP00000433138,9606.ENSP00000461269	BST2,CX3CR1,IFI16,TLR7,HSPD1,DDX60,LGALS9,HPSE,NLRC4,MYD88,CASP1,SCIMP
	Biological process	GO:0050776	Regulation of immune response	14	896	0.53	0.0184	9606.ENSP00000226279,9606.ENSP00000248598,9606.ENSP00000252593,9606.ENSP00000262878,9606.ENSP00000309474,9606.ENSP00000326804,9606.ENSP00000357113,9606.ENSP00000369373,9606.ENSP00000373620,9606.ENSP00000376395,9606.ENSP00000378856,9606.ENSP00000385090,9606.ENSP00000415283,9606.ENSP00000461269	CD38,FGL2,BST2,SAMHD1,PSMD1,CUL1,IFI16,TRIM5,HSPD1,CD300E,LGALS9,NLRC4,ICAM2,SCIMP
	Biological process	GO:0009605	Response to external stimulus	35	2310	0.52	6.43e-08	9606.ENSP00000223500,9606.ENSP00000252593,9606.ENSP00000262878,9606.ENSP00000269305,9606.ENSP00000281171,9606.ENSP00000292303,9606.ENSP00000296140,9606.ENSP00000296161,9606.ENSP00000315768,9606.ENSP00000333938,9606.ENSP00000342278,9606.ENSP00000351059,9606.ENSP00000354335,9606.ENSP00000354822,9606.ENSP00000355340,9606.ENSP00000357113,9606.ENSP00000359490,9606.ENSP00000369299,9606.ENSP00000369373,…	CHMP5,BST2,SAMHD1,TP53,PTPRO,CCR5,CCR1,DTX3L,STAT2,NEXN,OAS2,CX3CR1,MPEG1,XAF1,APOBEC3C,IFI16,GBP4,TRIM22,TRIM5,TLR7,HSPD1,CD300E,DDX60,CNP,LGALS9,NLRC4,OAS1,IFI35,PLAC8,MYD88,TRIM34,CASP1,SCIMP,CYSLTR1,IFI27
	Biological process	GO:0031329	Regulation of cellular catabolic process	13	875	0.51	0.0445	9606.ENSP00000216484,9606.ENSP00000264896,9606.ENSP00000269305,9606.ENSP00000296161,9606.ENSP00000299138,9606.ENSP00000309474,9606.ENSP00000357113,9606.ENSP00000369299,9606.ENSP00000369373,9606.ENSP00000400646,9606.ENSP00000401399,9606.ENSP00000422947,9606.ENSP00000475924	SPTLC2,SCARB2,TP53,DTX3L,VPS35,PSMD1,IFI16,TRIM22,TRIM5,PNPT1,MYD88,TRIM34,POLDIP2
	Biological process	GO:0080134	Regulation of response to stress	21	1437	0.5	0.00089	9606.ENSP00000248598,9606.ENSP00000262878,9606.ENSP00000269305,9606.ENSP00000296161,9606.ENSP00000299138,9606.ENSP00000309474,9606.ENSP00000326804,9606.ENSP00000357113,9606.ENSP00000368458,9606.ENSP00000369373,9606.ENSP00000370034,9606.ENSP00000373620,9606.ENSP00000377344,9606.ENSP00000378856,9606.ENSP00000384262,9606.ENSP00000385090,9606.ENSP00000400646,9606.ENSP00000401399,9606.ENSP00000415283,…	FGL2,SAMHD1,TP53,DTX3L,VPS35,PSMD1,CUL1,IFI16,PCNA,TRIM5,TLR7,HSPD1,DDX60,LGALS9,HPSE,NLRC4,PNPT1,MYD88,ICAM2,CASP1,SCIMP
	Biological process	GO:0018130	Heterocycle biosynthetic process	15	1061	0.49	0.0275	9606.ENSP00000225573,9606.ENSP00000253792,9606.ENSP00000262878,9606.ENSP00000269305,9606.ENSP00000340896,9606.ENSP00000346921,9606.ENSP00000355958,9606.ENSP00000368458,9606.ENSP00000371253,9606.ENSP00000377470,9606.ENSP00000382731,9606.ENSP00000388001,9606.ENSP00000396452,9606.ENSP00000475924,9606.ENSP00000477639	PNPO,ACLY,SAMHD1,TP53,ASH2L,AK2,DTL,PCNA,GART,CNP,CECR1,OAS1,HDHD1,POLDIP2,NAGK
	Biological process	GO:0034654	Nucleobase-containing compound biosynthetic process	14	995	0.49	0.0437	9606.ENSP00000253792,9606.ENSP00000262878,9606.ENSP00000269305,9606.ENSP00000340896,9606.ENSP00000346921,9606.ENSP00000355958,9606.ENSP00000368458,9606.ENSP00000371253,9606.ENSP00000377470,9606.ENSP00000382731,9606.ENSP00000388001,9606.ENSP00000396452,9606.ENSP00000475924,9606.ENSP00000477639	ACLY,SAMHD1,TP53,ASH2L,AK2,DTL,PCNA,GART,CNP,CECR1,OAS1,HDHD1,POLDIP2,NAGK
	Biological process	GO:0019438	Aromatic compound biosynthetic process	15	1070	0.48	0.0294	9606.ENSP00000225573,9606.ENSP00000253792,9606.ENSP00000262878,9606.ENSP00000269305,9606.ENSP00000340896,9606.ENSP00000346921,9606.ENSP00000355958,9606.ENSP00000368458,9606.ENSP00000371253,9606.ENSP00000377470,9606.ENSP00000382731,9606.ENSP00000388001,9606.ENSP00000396452,9606.ENSP00000475924,9606.ENSP00000477639	PNPO,ACLY,SAMHD1,TP53,ASH2L,AK2,DTL,PCNA,GART,CNP,CECR1,OAS1,HDHD1,POLDIP2,NAGK
	Biological process	GO:0006950	Response to stress	45	3485	0.45	6.82e-09	9606.ENSP00000226279,9606.ENSP00000252593,9606.ENSP00000259339,9606.ENSP00000262878,9606.ENSP00000265967,9606.ENSP00000269305,9606.ENSP00000286091,9606.ENSP00000292303,9606.ENSP00000296140,9606.ENSP00000296161,9606.ENSP00000304364,9606.ENSP00000309474,9606.ENSP00000315768,9606.ENSP00000326804,9606.ENSP00000340896,9606.ENSP00000342278,9606.ENSP00000351059,9606.ENSP00000352208,9606.ENSP00000354335,…	CD38,BST2,TOR1B,SAMHD1,HPS5,TP53,PDIA4,CCR5,CCR1,DTX3L,C1GALT1C1,PSMD1,STAT2,CUL1,ASH2L,OAS2,CX3CR1,MYOF,MPEG1,XAF1,APOBEC3C,DTL,IFI16,GBP4,PCNA,TRIM22,TRIM5,TLR7,HSPD1,CD300E,DDX60,LGALS9,HPSE,NLRC4,OAS1,IFI35,PLAC8,PNPT1,MYD88,NDRG1,TRIM34,CASP1,POLDIP2,CYSLTR1,IFI27
	Biological process	GO:0002682	Regulation of immune system process	19	1514	0.44	0.0169	9606.ENSP00000226279,9606.ENSP00000248598,9606.ENSP00000252593,9606.ENSP00000262878,9606.ENSP00000296140,9606.ENSP00000296161,9606.ENSP00000309474,9606.ENSP00000326804,9606.ENSP00000340896,9606.ENSP00000351059,9606.ENSP00000357113,9606.ENSP00000369373,9606.ENSP00000373620,9606.ENSP00000376395,9606.ENSP00000377344,9606.ENSP00000378856,9606.ENSP00000385090,9606.ENSP00000415283,9606.ENSP00000461269	CD38,FGL2,BST2,SAMHD1,CCR1,DTX3L,PSMD1,CUL1,ASH2L,CX3CR1,IFI16,TRIM5,HSPD1,CD300E,DDX60,LGALS9,NLRC4,ICAM2,SCIMP
	Biological process	GO:0016192	Vesicle-mediated transport	22	1805	0.42	0.0067	9606.ENSP00000220325,9606.ENSP00000223500,9606.ENSP00000238256,9606.ENSP00000248598,9606.ENSP00000252593,9606.ENSP00000253792,9606.ENSP00000264710,9606.ENSP00000264896,9606.ENSP00000280551,9606.ENSP00000296140,9606.ENSP00000296161,9606.ENSP00000299138,9606.ENSP00000309474,9606.ENSP00000329419,9606.ENSP00000338844,9606.ENSP00000357048,9606.ENSP00000357674,9606.ENSP00000369292,9606.ENSP00000382731,…	EHD4,CHMP5,FKBP15,FGL2,BST2,ACLY,RAB10,SCARB2,SEC24D,CCR1,DTX3L,VPS35,PSMD1,COPB2,SEC23B,COPA,SNAPIN,SAMD9,CECR1,HPSE,PLAC8,MYD88
	Biological process	GO:0010033	Response to organic substance	36	3011	0.41	1.36e-05	9606.ENSP00000220325,9606.ENSP00000223500,9606.ENSP00000226279,9606.ENSP00000252593,9606.ENSP00000259339,9606.ENSP00000262878,9606.ENSP00000264710,9606.ENSP00000269305,9606.ENSP00000292303,9606.ENSP00000296140,9606.ENSP00000306473,9606.ENSP00000309474,9606.ENSP00000315768,9606.ENSP00000326804,9606.ENSP00000340896,9606.ENSP00000342278,9606.ENSP00000351059,9606.ENSP00000354822,9606.ENSP00000357113,…	EHD4,CHMP5,CD38,BST2,TOR1B,SAMHD1,RAB10,TP53,CCR5,CCR1,SHCBP1,PSMD1,STAT2,CUL1,ASH2L,OAS2,CX3CR1,XAF1,IFI16,GBP4,PCNA,TRIM22,TRIM5,GART,HSPD1,CNP,LGALS9,OAS1,EFTUD2,IFI35,PNPT1,MYD88,TRIM34,CASP1,SCIMP,IFI27
	Biological process	GO:0071310	Cellular response to organic substance	28	2369	0.41	0.00079	9606.ENSP00000220325,9606.ENSP00000223500,9606.ENSP00000252593,9606.ENSP00000262878,9606.ENSP00000264710,9606.ENSP00000269305,9606.ENSP00000292303,9606.ENSP00000296140,9606.ENSP00000306473,9606.ENSP00000309474,9606.ENSP00000315768,9606.ENSP00000326804,9606.ENSP00000342278,9606.ENSP00000351059,9606.ENSP00000354822,9606.ENSP00000357113,9606.ENSP00000359490,9606.ENSP00000369299,9606.ENSP00000369373,…	EHD4,CHMP5,BST2,SAMHD1,RAB10,TP53,CCR5,CCR1,SHCBP1,PSMD1,STAT2,CUL1,OAS2,CX3CR1,XAF1,IFI16,GBP4,TRIM22,TRIM5,HSPD1,LGALS9,OAS1,IFI35,PNPT1,MYD88,TRIM34,CASP1,IFI27
	Biological process	GO:0044248	Cellular catabolic process	21	1758	0.41	0.0131	9606.ENSP00000222673,9606.ENSP00000262878,9606.ENSP00000269305,9606.ENSP00000296161,9606.ENSP00000309474,9606.ENSP00000326804,9606.ENSP00000342278,9606.ENSP00000355340,9606.ENSP00000355958,9606.ENSP00000357113,9606.ENSP00000357674,9606.ENSP00000357920,9606.ENSP00000369373,9606.ENSP00000377470,9606.ENSP00000377492,9606.ENSP00000382731,9606.ENSP00000384262,9606.ENSP00000385757,9606.ENSP00000400646,…	OGDH,SAMHD1,TP53,DTX3L,PSMD1,CUL1,OAS2,APOBEC3C,DTL,IFI16,SNAPIN,DDO,TRIM5,CNP,HMMR,CECR1,HPSE,BLVRA,PNPT1,NAGK,IFI27
	Biological process	GO:0070887	Cellular response to chemical stimulus	32	2919	0.38	0.00059	9606.ENSP00000220325,9606.ENSP00000223500,9606.ENSP00000252593,9606.ENSP00000262878,9606.ENSP00000264710,9606.ENSP00000269305,9606.ENSP00000281171,9606.ENSP00000292303,9606.ENSP00000296140,9606.ENSP00000306473,9606.ENSP00000309474,9606.ENSP00000315768,9606.ENSP00000326804,9606.ENSP00000342278,9606.ENSP00000351059,9606.ENSP00000354822,9606.ENSP00000357113,9606.ENSP00000359490,9606.ENSP00000368458,…	EHD4,CHMP5,BST2,SAMHD1,RAB10,TP53,PTPRO,CCR5,CCR1,SHCBP1,PSMD1,STAT2,CUL1,OAS2,CX3CR1,XAF1,IFI16,GBP4,PCNA,TRIM22,TRIM5,HSPD1,LGALS9,OAS1,EFTUD2,IFI35,PNPT1,MYD88,NDRG1,TRIM34,CASP1,IFI27
	Biological process	GO:0007166	Cell surface receptor signaling pathway	25	2325	0.37	0.0119	9606.ENSP00000226279,9606.ENSP00000252593,9606.ENSP00000262878,9606.ENSP00000269305,9606.ENSP00000292303,9606.ENSP00000296140,9606.ENSP00000296161,9606.ENSP00000299138,9606.ENSP00000306473,9606.ENSP00000309474,9606.ENSP00000315768,9606.ENSP00000326804,9606.ENSP00000342278,9606.ENSP00000351059,9606.ENSP00000354822,9606.ENSP00000369299,9606.ENSP00000369373,9606.ENSP00000388001,9606.ENSP00000395590,…	CD38,BST2,SAMHD1,TP53,CCR5,CCR1,DTX3L,VPS35,SHCBP1,PSMD1,STAT2,CUL1,OAS2,CX3CR1,XAF1,TRIM22,TRIM5,OAS1,IFI35,MYD88,ICAM2,TRIM34,CASP1,CYSLTR1,IFI27
	Biological process	GO:0048584	Positive regulation of response to stimulus	24	2257	0.36	0.0186	9606.ENSP00000226279,9606.ENSP00000252593,9606.ENSP00000269305,9606.ENSP00000296140,9606.ENSP00000296161,9606.ENSP00000299138,9606.ENSP00000309474,9606.ENSP00000326804,9606.ENSP00000351059,9606.ENSP00000357113,9606.ENSP00000368458,9606.ENSP00000369299,9606.ENSP00000369373,9606.ENSP00000370034,9606.ENSP00000373620,9606.ENSP00000377344,9606.ENSP00000378856,9606.ENSP00000384262,9606.ENSP00000385090,…	CD38,BST2,TP53,CCR1,DTX3L,VPS35,PSMD1,CUL1,CX3CR1,IFI16,PCNA,TRIM22,TRIM5,TLR7,HSPD1,DDX60,LGALS9,HPSE,NLRC4,MYD88,ICAM2,TRIM34,CASP1,SCIMP
	Biological process	GO:0042221	Response to chemical	40	4333	0.3	0.001	9606.ENSP00000220325,9606.ENSP00000223500,9606.ENSP00000226279,9606.ENSP00000252593,9606.ENSP00000259339,9606.ENSP00000262878,9606.ENSP00000264710,9606.ENSP00000269305,9606.ENSP00000281171,9606.ENSP00000292303,9606.ENSP00000296140,9606.ENSP00000306473,9606.ENSP00000309474,9606.ENSP00000315768,9606.ENSP00000326804,9606.ENSP00000333938,9606.ENSP00000340896,9606.ENSP00000342278,9606.ENSP00000351059,…	EHD4,CHMP5,CD38,BST2,TOR1B,SAMHD1,RAB10,TP53,PTPRO,CCR5,CCR1,SHCBP1,PSMD1,STAT2,CUL1,NEXN,ASH2L,OAS2,CX3CR1,XAF1,IFI16,GBP4,PCNA,TRIM22,TRIM5,GART,HSPD1,CNP,LGALS9,OAS1,EFTUD2,IFI35,PNPT1,MYD88,NDRG1,TRIM34,CASP1,SCIMP,CYSLTR1,IFI27
	Biological process	GO:0050896	Response to stimulus	62	8046	0.22	5.96e-05	9606.ENSP00000220325,9606.ENSP00000223500,9606.ENSP00000226279,9606.ENSP00000232564,9606.ENSP00000248598,9606.ENSP00000252593,9606.ENSP00000253792,9606.ENSP00000259339,9606.ENSP00000262878,9606.ENSP00000264710,9606.ENSP00000265967,9606.ENSP00000269305,9606.ENSP00000281171,9606.ENSP00000286091,9606.ENSP00000292303,9606.ENSP00000296140,9606.ENSP00000296161,9606.ENSP00000299138,9606.ENSP00000304364,…	EHD4,CHMP5,CD38,GNB4,FGL2,BST2,ACLY,TOR1B,SAMHD1,RAB10,HPS5,TP53,PTPRO,PDIA4,CCR5,CCR1,DTX3L,VPS35,C1GALT1C1,SHCBP1,PSMD1,STAT2,CUL1,NEXN,ASH2L,OAS2,CX3CR1,MYOF,MPEG1,XAF1,APOBEC3C,DTL,COPA,IFI16,GBP4,PCNA,TRIM22,TRIM5,TLR7,GART,HSPD1,CD300E,DDX60,CNP,LGALS9,CECR1,HPSE,NLRC4,OAS1,EFTUD2,IFI35,PLAC8,PNPT1,MYD88,NDRG1,ICAM2,TRIM34,CASP1,SCIMP,POLDIP2,CYSLTR1,IFI27
	Biological process	GO:0051716	Cellular response to stimulus	47	6489	0.2	0.0373	9606.ENSP00000220325,9606.ENSP00000223500,9606.ENSP00000226279,9606.ENSP00000232564,9606.ENSP00000252593,9606.ENSP00000262878,9606.ENSP00000264710,9606.ENSP00000269305,9606.ENSP00000281171,9606.ENSP00000286091,9606.ENSP00000292303,9606.ENSP00000296140,9606.ENSP00000296161,9606.ENSP00000299138,9606.ENSP00000306473,9606.ENSP00000309474,9606.ENSP00000315768,9606.ENSP00000326804,9606.ENSP00000340896,…	EHD4,CHMP5,CD38,GNB4,BST2,SAMHD1,RAB10,TP53,PTPRO,PDIA4,CCR5,CCR1,DTX3L,VPS35,SHCBP1,PSMD1,STAT2,CUL1,ASH2L,OAS2,CX3CR1,MYOF,XAF1,DTL,COPA,IFI16,GBP4,PCNA,TRIM22,TRIM5,TLR7,HSPD1,LGALS9,CECR1,OAS1,EFTUD2,IFI35,PNPT1,MYD88,NDRG1,ICAM2,TRIM34,CASP1,SCIMP,POLDIP2,CYSLTR1,IFI27
	Molecular function	GO:0005488	Binding	77	12516	0.13	0.0248	9606.ENSP00000216038,9606.ENSP00000216484,9606.ENSP00000220325,9606.ENSP00000222673,9606.ENSP00000223500,9606.ENSP00000225573,9606.ENSP00000226279,9606.ENSP00000232564,9606.ENSP00000238256,9606.ENSP00000248598,9606.ENSP00000252593,9606.ENSP00000253792,9606.ENSP00000255945,9606.ENSP00000259339,9606.ENSP00000262878,9606.ENSP00000264710,9606.ENSP00000264864,9606.ENSP00000264896,9606.ENSP00000266732,…	RTCB,SPTLC2,EHD4,OGDH,CHMP5,PNPO,CD38,GNB4,FKBP15,FGL2,BST2,ACLY,GIMAP4,TOR1B,SAMHD1,RAB10,PI4K2B,SCARB2,TMPO,TP53,SEC24D,PTPRO,PDIA4,CCR5,CCR1,DTX3L,VPS35,SHCBP1,PSMD1,TPMT,STAT2,CUL1,NEXN,SEC23B,ASH2L,OAS2,EPB41L3,AK2,CX3CR1,MYOF,XAF1,APOBEC3C,COPA,IFI16,SNAPIN,DDO,GBP4,CEP55,PCNA,TRIM22,TRIM5,TLR7,GART,HSPD1,HDLBP,DDX60,CNP,HMMR,LGALS9,CECR1,HPSE,NLRC4,BLVRA,OAS1,EFTUD2,HDHD1,PLAC8,PNPT1,MYD88…
	Molecular function	GO:0003824	Catalytic activity	44	5486	0.24	0.043	9606.ENSP00000216038,9606.ENSP00000216484,9606.ENSP00000222673,9606.ENSP00000225573,9606.ENSP00000226279,9606.ENSP00000238256,9606.ENSP00000248598,9606.ENSP00000253792,9606.ENSP00000256997,9606.ENSP00000259339,9606.ENSP00000262878,9606.ENSP00000264710,9606.ENSP00000264864,9606.ENSP00000281171,9606.ENSP00000286091,9606.ENSP00000290349,9606.ENSP00000292303,9606.ENSP00000296140,9606.ENSP00000296161,…	RTCB,SPTLC2,OGDH,PNPO,CD38,FKBP15,FGL2,ACLY,ACP2,TOR1B,SAMHD1,RAB10,PI4K2B,PTPRO,PDIA4,CBR1,CCR5,CCR1,DTX3L,C1GALT1C1,TPMT,CUL1,OAS2,AK2,APOBEC3C,DDO,GBP4,PCNA,TRIM22,TRIM5,GART,HSPD1,DDX60,CNP,CECR1,HPSE,BLVRA,OAS1,EFTUD2,HDHD1,PNPT1,TRIM34,CASP1,NAGK
	Molecular function	GO:0036094	Small molecule binding	27	2516	0.37	0.043	9606.ENSP00000216038,9606.ENSP00000216484,9606.ENSP00000220325,9606.ENSP00000222673,9606.ENSP00000225573,9606.ENSP00000253792,9606.ENSP00000255945,9606.ENSP00000259339,9606.ENSP00000262878,9606.ENSP00000264710,9606.ENSP00000264864,9606.ENSP00000264896,9606.ENSP00000269305,9606.ENSP00000342278,9606.ENSP00000346921,9606.ENSP00000357920,9606.ENSP00000359490,9606.ENSP00000371253,9606.ENSP00000373620,…	RTCB,SPTLC2,EHD4,OGDH,PNPO,ACLY,GIMAP4,TOR1B,SAMHD1,RAB10,PI4K2B,SCARB2,TP53,OAS2,AK2,DDO,GBP4,GART,HSPD1,DDX60,CNP,HMMR,LGALS9,NLRC4,OAS1,EFTUD2,NAGK
	Molecular function	GO:0003725	Double-stranded rna binding	5	75	1.16	0.0431	9606.ENSP00000342278,9606.ENSP00000370034,9606.ENSP00000373620,9606.ENSP00000377344,9606.ENSP00000388001	OAS2,TLR7,HSPD1,DDX60,OAS1
	Molecular function	GO:0042802	Identical protein binding	22	1896	0.4	0.0431	9606.ENSP00000225573,9606.ENSP00000226279,9606.ENSP00000252593,9606.ENSP00000259339,9606.ENSP00000262878,9606.ENSP00000264896,9606.ENSP00000269305,9606.ENSP00000281171,9606.ENSP00000292303,9606.ENSP00000315768,9606.ENSP00000357113,9606.ENSP00000359490,9606.ENSP00000360540,9606.ENSP00000368458,9606.ENSP00000369299,9606.ENSP00000369373,9606.ENSP00000382731,9606.ENSP00000385090,9606.ENSP00000401399,…	PNPO,CD38,BST2,TOR1B,SAMHD1,SCARB2,TP53,PTPRO,CCR5,STAT2,IFI16,GBP4,CEP55,PCNA,TRIM22,TRIM5,CECR1,NLRC4,MYD88,TRIM34,CASP1,IFI27
	Molecular function	GO:0097367	Carbohydrate derivative binding	24	2226	0.37	0.046	9606.ENSP00000216038,9606.ENSP00000220325,9606.ENSP00000225573,9606.ENSP00000253792,9606.ENSP00000255945,9606.ENSP00000259339,9606.ENSP00000262878,9606.ENSP00000264710,9606.ENSP00000264864,9606.ENSP00000269305,9606.ENSP00000342278,9606.ENSP00000346921,9606.ENSP00000359490,9606.ENSP00000371253,9606.ENSP00000373620,9606.ENSP00000377344,9606.ENSP00000377492,9606.ENSP00000378856,9606.ENSP00000382731,…	RTCB,EHD4,PNPO,ACLY,GIMAP4,TOR1B,SAMHD1,RAB10,PI4K2B,TP53,OAS2,AK2,GBP4,GART,HSPD1,DDX60,HMMR,LGALS9,CECR1,HPSE,NLRC4,OAS1,EFTUD2,NAGK
	Cellular component	GO:0005737	Cytoplasm	82	11428	0.19	1.53e-08	9606.ENSP00000216038,9606.ENSP00000216484,9606.ENSP00000220325,9606.ENSP00000222673,9606.ENSP00000223500,9606.ENSP00000225573,9606.ENSP00000226279,9606.ENSP00000232564,9606.ENSP00000238256,9606.ENSP00000248598,9606.ENSP00000252593,9606.ENSP00000253792,9606.ENSP00000255945,9606.ENSP00000256997,9606.ENSP00000259339,9606.ENSP00000264710,9606.ENSP00000264864,9606.ENSP00000264896,9606.ENSP00000265967,…	RTCB,SPTLC2,EHD4,OGDH,CHMP5,PNPO,CD38,GNB4,FKBP15,FGL2,BST2,ACLY,GIMAP4,ACP2,TOR1B,RAB10,PI4K2B,SCARB2,HPS5,TMPO,TP53,SEC24D,PDIA4,CBR1,CCR5,CCR1,DTX3L,VPS35,C1GALT1C1,SHCBP1,PSMD1,TPMT,STAT2,SAMD9L,CUL1,COPB2,NEXN,SEC23B,OAS2,EPB41L3,AK2,CX3CR1,MYOF,MPEG1,XAF1,APOBEC3C,DTL,COPA,IFI16,SNAPIN,DDO,GBP4,CEP55,SAMD9,TRIM22,TRIM5,TLR7,GART,HSPD1,HDLBP,DDX60,CNP,HMMR,LGALS9,CECR1,HPSE,NLRC4,BLVRA,OAS1,…
	Cellular component	GO:0005829	Cytosol	52	5193	0.34	5.81e-07	9606.ENSP00000216038,9606.ENSP00000223500,9606.ENSP00000225573,9606.ENSP00000232564,9606.ENSP00000252593,9606.ENSP00000253792,9606.ENSP00000255945,9606.ENSP00000264710,9606.ENSP00000264864,9606.ENSP00000265967,9606.ENSP00000269305,9606.ENSP00000280551,9606.ENSP00000290349,9606.ENSP00000296161,9606.ENSP00000299138,9606.ENSP00000309474,9606.ENSP00000312304,9606.ENSP00000315768,9606.ENSP00000326804,…	RTCB,CHMP5,PNPO,GNB4,BST2,ACLY,GIMAP4,RAB10,PI4K2B,HPS5,TP53,SEC24D,CBR1,DTX3L,VPS35,PSMD1,TPMT,STAT2,CUL1,COPB2,SEC23B,OAS2,EPB41L3,XAF1,DTL,COPA,IFI16,SNAPIN,DDO,GBP4,SAMD9,TRIM22,TRIM5,GART,HSPD1,HDLBP,DDX60,CNP,HMMR,LGALS9,NLRC4,BLVRA,OAS1,EFTUD2,IFI35,HDHD1,PNPT1,MYD88,NDRG1,TRIM34,CASP1,NAGK
	Cellular component	GO:0031982	Vesicle	44	3879	0.39	5.81e-07	9606.ENSP00000220325,9606.ENSP00000223500,9606.ENSP00000226279,9606.ENSP00000232564,9606.ENSP00000238256,9606.ENSP00000248598,9606.ENSP00000252593,9606.ENSP00000253792,9606.ENSP00000256997,9606.ENSP00000259339,9606.ENSP00000264710,9606.ENSP00000264864,9606.ENSP00000264896,9606.ENSP00000280551,9606.ENSP00000281171,9606.ENSP00000286091,9606.ENSP00000290349,9606.ENSP00000292303,9606.ENSP00000296161,…	EHD4,CHMP5,CD38,GNB4,FKBP15,FGL2,BST2,ACLY,ACP2,TOR1B,RAB10,PI4K2B,SCARB2,SEC24D,PTPRO,PDIA4,CBR1,CCR5,DTX3L,VPS35,C1GALT1C1,PSMD1,SAMD9L,COPB2,SEC23B,AK2,MYOF,MPEG1,COPA,SNAPIN,GBP4,PCNA,TLR7,GART,HSPD1,CNP,CECR1,HPSE,BLVRA,PLAC8,MYD88,NDRG1,SCIMP,NAGK
	Cellular component	GO:0031410	Cytoplasmic vesicle	33	2386	0.48	1.6e-06	9606.ENSP00000220325,9606.ENSP00000223500,9606.ENSP00000226279,9606.ENSP00000238256,9606.ENSP00000248598,9606.ENSP00000252593,9606.ENSP00000253792,9606.ENSP00000264710,9606.ENSP00000264864,9606.ENSP00000264896,9606.ENSP00000280551,9606.ENSP00000286091,9606.ENSP00000292303,9606.ENSP00000296161,9606.ENSP00000299138,9606.ENSP00000309474,9606.ENSP00000326247,9606.ENSP00000329419,9606.ENSP00000338844,…	EHD4,CHMP5,CD38,FKBP15,FGL2,BST2,ACLY,RAB10,PI4K2B,SCARB2,SEC24D,PDIA4,CCR5,DTX3L,VPS35,PSMD1,SAMD9L,COPB2,SEC23B,MYOF,MPEG1,COPA,SNAPIN,GBP4,TLR7,HSPD1,CNP,CECR1,HPSE,PLAC8,MYD88,NDRG1,SCIMP
	Cellular component	GO:0005622	Intracellular	85	14276	0.11	7.44e-05	9606.ENSP00000216038,9606.ENSP00000216484,9606.ENSP00000220325,9606.ENSP00000222673,9606.ENSP00000223500,9606.ENSP00000225573,9606.ENSP00000226279,9606.ENSP00000232564,9606.ENSP00000238256,9606.ENSP00000248598,9606.ENSP00000252593,9606.ENSP00000253792,9606.ENSP00000255945,9606.ENSP00000256997,9606.ENSP00000259339,9606.ENSP00000262878,9606.ENSP00000264710,9606.ENSP00000264864,9606.ENSP00000264896,…	RTCB,SPTLC2,EHD4,OGDH,CHMP5,PNPO,CD38,GNB4,FKBP15,FGL2,BST2,ACLY,GIMAP4,ACP2,TOR1B,SAMHD1,RAB10,PI4K2B,SCARB2,HPS5,TMPO,TP53,SEC24D,PDIA4,CBR1,CCR5,CCR1,DTX3L,VPS35,C1GALT1C1,SHCBP1,PSMD1,TPMT,STAT2,SAMD9L,CUL1,COPB2,NEXN,SEC23B,ASH2L,OAS2,EPB41L3,AK2,CX3CR1,MYOF,MPEG1,XAF1,APOBEC3C,DTL,COPA,IFI16,SNAPIN,DDO,GBP4,CEP55,PCNA,SAMD9,TRIM22,TRIM5,TLR7,GART,HSPD1,HDLBP,DDX60,CNP,HMMR,LGALS9,CECR1,HPSE…
	Cellular component	GO:0012505	Endomembrane system	41	4542	0.29	0.00084	9606.ENSP00000216038,9606.ENSP00000216484,9606.ENSP00000220325,9606.ENSP00000223500,9606.ENSP00000226279,9606.ENSP00000238256,9606.ENSP00000248598,9606.ENSP00000252593,9606.ENSP00000253792,9606.ENSP00000259339,9606.ENSP00000264710,9606.ENSP00000264864,9606.ENSP00000264896,9606.ENSP00000266732,9606.ENSP00000269305,9606.ENSP00000280551,9606.ENSP00000286091,9606.ENSP00000292303,9606.ENSP00000296161,…	RTCB,SPTLC2,EHD4,CHMP5,CD38,FKBP15,FGL2,BST2,ACLY,TOR1B,RAB10,PI4K2B,SCARB2,TMPO,TP53,SEC24D,PDIA4,CCR5,DTX3L,VPS35,C1GALT1C1,PSMD1,SAMD9L,COPB2,SEC23B,MYOF,DTL,COPA,SNAPIN,GBP4,TRIM22,TLR7,HSPD1,CECR1,HPSE,OAS1,PLAC8,PNPT1,MYD88,NDRG1,IFI27
	Cellular component	GO:0043230	Extracellular organelle	26	2126	0.42	0.00084	9606.ENSP00000220325,9606.ENSP00000223500,9606.ENSP00000226279,9606.ENSP00000232564,9606.ENSP00000248598,9606.ENSP00000252593,9606.ENSP00000253792,9606.ENSP00000256997,9606.ENSP00000259339,9606.ENSP00000264710,9606.ENSP00000264896,9606.ENSP00000281171,9606.ENSP00000290349,9606.ENSP00000299138,9606.ENSP00000304364,9606.ENSP00000346921,9606.ENSP00000352208,9606.ENSP00000357048,9606.ENSP00000359490,…	EHD4,CHMP5,CD38,GNB4,FGL2,BST2,ACLY,ACP2,TOR1B,RAB10,SCARB2,PTPRO,CBR1,VPS35,C1GALT1C1,AK2,MYOF,COPA,GBP4,PCNA,GART,HSPD1,CNP,BLVRA,NDRG1,NAGK
	Cellular component	GO:0098805	Whole membrane	23	1715	0.46	0.00084	9606.ENSP00000220325,9606.ENSP00000223500,9606.ENSP00000226279,9606.ENSP00000232564,9606.ENSP00000252593,9606.ENSP00000256997,9606.ENSP00000264710,9606.ENSP00000264896,9606.ENSP00000280551,9606.ENSP00000296161,9606.ENSP00000299138,9606.ENSP00000329419,9606.ENSP00000338844,9606.ENSP00000352208,9606.ENSP00000357048,9606.ENSP00000357674,9606.ENSP00000370034,9606.ENSP00000373620,9606.ENSP00000377470,…	EHD4,CHMP5,CD38,GNB4,BST2,ACP2,RAB10,SCARB2,SEC24D,DTX3L,VPS35,COPB2,SEC23B,MYOF,COPA,SNAPIN,TLR7,HSPD1,CNP,HPSE,MYD88,NDRG1,IFI27
	Cellular component	GO:0070062	Extracellular exosome	25	2099	0.41	0.0016	9606.ENSP00000220325,9606.ENSP00000223500,9606.ENSP00000226279,9606.ENSP00000232564,9606.ENSP00000248598,9606.ENSP00000252593,9606.ENSP00000253792,9606.ENSP00000256997,9606.ENSP00000259339,9606.ENSP00000264710,9606.ENSP00000264896,9606.ENSP00000281171,9606.ENSP00000290349,9606.ENSP00000299138,9606.ENSP00000304364,9606.ENSP00000346921,9606.ENSP00000352208,9606.ENSP00000357048,9606.ENSP00000368458,…	EHD4,CHMP5,CD38,GNB4,FGL2,BST2,ACLY,ACP2,TOR1B,RAB10,SCARB2,PTPRO,CBR1,VPS35,C1GALT1C1,AK2,MYOF,COPA,PCNA,GART,HSPD1,CNP,BLVRA,NDRG1,NAGK
	Cellular component	GO:0031090	Organelle membrane	34	3548	0.32	0.002	9606.ENSP00000216038,9606.ENSP00000216484,9606.ENSP00000220325,9606.ENSP00000222673,9606.ENSP00000223500,9606.ENSP00000226279,9606.ENSP00000232564,9606.ENSP00000252593,9606.ENSP00000256997,9606.ENSP00000259339,9606.ENSP00000264710,9606.ENSP00000264896,9606.ENSP00000266732,9606.ENSP00000269305,9606.ENSP00000280551,9606.ENSP00000296161,9606.ENSP00000299138,9606.ENSP00000304364,9606.ENSP00000329419,…	RTCB,SPTLC2,EHD4,OGDH,CHMP5,CD38,GNB4,BST2,ACP2,TOR1B,RAB10,SCARB2,TMPO,TP53,SEC24D,DTX3L,VPS35,C1GALT1C1,COPB2,SEC23B,MYOF,MPEG1,DTL,COPA,SNAPIN,GBP4,TLR7,HSPD1,CNP,HPSE,PNPT1,MYD88,NDRG1,IFI27
	Cellular component	GO:0005764	Lysosome	13	698	0.61	0.0037	9606.ENSP00000232564,9606.ENSP00000252593,9606.ENSP00000253792,9606.ENSP00000256997,9606.ENSP00000264896,9606.ENSP00000296161,9606.ENSP00000299138,9606.ENSP00000309474,9606.ENSP00000357674,9606.ENSP00000370034,9606.ENSP00000382731,9606.ENSP00000384262,9606.ENSP00000399700	GNB4,BST2,ACLY,ACP2,SCARB2,DTX3L,VPS35,PSMD1,SNAPIN,TLR7,CECR1,HPSE,PLAC8
	Cellular component	GO:0005775	Vacuolar lumen	7	174	0.94	0.0037	9606.ENSP00000253792,9606.ENSP00000256997,9606.ENSP00000264896,9606.ENSP00000309474,9606.ENSP00000382731,9606.ENSP00000384262,9606.ENSP00000399700	ACLY,ACP2,SCARB2,PSMD1,CECR1,HPSE,PLAC8
	Cellular component	GO:0005768	Endosome	15	959	0.53	0.0052	9606.ENSP00000220325,9606.ENSP00000223500,9606.ENSP00000238256,9606.ENSP00000252593,9606.ENSP00000264710,9606.ENSP00000264864,9606.ENSP00000264896,9606.ENSP00000292303,9606.ENSP00000296161,9606.ENSP00000299138,9606.ENSP00000326247,9606.ENSP00000370034,9606.ENSP00000373620,9606.ENSP00000401399,9606.ENSP00000404854	EHD4,CHMP5,FKBP15,BST2,RAB10,PI4K2B,SCARB2,CCR5,DTX3L,VPS35,SAMD9L,TLR7,HSPD1,MYD88,NDRG1
	Cellular component	GO:0005576	Extracellular region	36	4166	0.27	0.0068	9606.ENSP00000220325,9606.ENSP00000223500,9606.ENSP00000226279,9606.ENSP00000232564,9606.ENSP00000248598,9606.ENSP00000252593,9606.ENSP00000253792,9606.ENSP00000256997,9606.ENSP00000259339,9606.ENSP00000264710,9606.ENSP00000264896,9606.ENSP00000281171,9606.ENSP00000286091,9606.ENSP00000290349,9606.ENSP00000299138,9606.ENSP00000304364,9606.ENSP00000309474,9606.ENSP00000346921,9606.ENSP00000352208,…	EHD4,CHMP5,CD38,GNB4,FGL2,BST2,ACLY,ACP2,TOR1B,RAB10,SCARB2,PTPRO,PDIA4,CBR1,VPS35,C1GALT1C1,PSMD1,AK2,MYOF,MPEG1,COPA,GBP4,CEP55,PCNA,GART,HSPD1,HDLBP,CNP,LGALS9,CECR1,HPSE,BLVRA,OAS1,PLAC8,NDRG1,NAGK
	Cellular component	GO:0005765	Lysosomal membrane	9	373	0.72	0.0087	9606.ENSP00000232564,9606.ENSP00000252593,9606.ENSP00000256997,9606.ENSP00000264896,9606.ENSP00000296161,9606.ENSP00000299138,9606.ENSP00000357674,9606.ENSP00000370034,9606.ENSP00000384262	GNB4,BST2,ACP2,SCARB2,DTX3L,VPS35,SNAPIN,TLR7,HPSE
	Cellular component	GO:0098588	Bounding membrane of organelle	23	2107	0.38	0.0087	9606.ENSP00000220325,9606.ENSP00000223500,9606.ENSP00000226279,9606.ENSP00000232564,9606.ENSP00000252593,9606.ENSP00000256997,9606.ENSP00000264710,9606.ENSP00000264896,9606.ENSP00000280551,9606.ENSP00000296161,9606.ENSP00000299138,9606.ENSP00000304364,9606.ENSP00000329419,9606.ENSP00000338844,9606.ENSP00000357048,9606.ENSP00000357674,9606.ENSP00000359490,9606.ENSP00000370034,9606.ENSP00000377470,…	EHD4,CHMP5,CD38,GNB4,BST2,ACP2,RAB10,SCARB2,SEC24D,DTX3L,VPS35,C1GALT1C1,COPB2,SEC23B,COPA,SNAPIN,GBP4,TLR7,CNP,HPSE,MYD88,NDRG1,IFI27
	Cellular component	GO:0030120	Vesicle coat	4	53	1.22	0.0151	9606.ENSP00000280551,9606.ENSP00000329419,9606.ENSP00000338844,9606.ENSP00000357048	SEC24D,COPB2,SEC23B,COPA
	Cellular component	GO:0005615	Extracellular space	29	3195	0.3	0.017	9606.ENSP00000220325,9606.ENSP00000223500,9606.ENSP00000226279,9606.ENSP00000232564,9606.ENSP00000248598,9606.ENSP00000252593,9606.ENSP00000253792,9606.ENSP00000256997,9606.ENSP00000259339,9606.ENSP00000264710,9606.ENSP00000264896,9606.ENSP00000281171,9606.ENSP00000286091,9606.ENSP00000290349,9606.ENSP00000299138,9606.ENSP00000304364,9606.ENSP00000346921,9606.ENSP00000352208,9606.ENSP00000357048,…	EHD4,CHMP5,CD38,GNB4,FGL2,BST2,ACLY,ACP2,TOR1B,RAB10,SCARB2,PTPRO,PDIA4,CBR1,VPS35,C1GALT1C1,AK2,MYOF,COPA,PCNA,GART,HSPD1,HDLBP,CNP,LGALS9,CECR1,BLVRA,NDRG1,NAGK
	Cellular component	GO:0016020	Membrane	59	9072	0.15	0.019	9606.ENSP00000216038,9606.ENSP00000216484,9606.ENSP00000220325,9606.ENSP00000222673,9606.ENSP00000223500,9606.ENSP00000226279,9606.ENSP00000232564,9606.ENSP00000238256,9606.ENSP00000252593,9606.ENSP00000253792,9606.ENSP00000256997,9606.ENSP00000259339,9606.ENSP00000262878,9606.ENSP00000264710,9606.ENSP00000264864,9606.ENSP00000264896,9606.ENSP00000266732,9606.ENSP00000269305,9606.ENSP00000280551,…	RTCB,SPTLC2,EHD4,OGDH,CHMP5,CD38,GNB4,FKBP15,BST2,ACLY,ACP2,TOR1B,SAMHD1,RAB10,PI4K2B,SCARB2,TMPO,TP53,SEC24D,PTPRO,CCR5,CCR1,DTX3L,VPS35,C1GALT1C1,PSMD1,STAT2,COPB2,NEXN,MS4A4A,SEC23B,OAS2,EPB41L3,CX3CR1,MYOF,MPEG1,DTL,COPA,IFI16,SNAPIN,GBP4,CEP55,TLR7,HSPD1,HDLBP,CD300E,CNP,HMMR,HPSE,OAS1,EFTUD2,PNPT1,MYD88,NDRG1,ICAM2,CASP1,SCIMP,CYSLTR1,IFI27
	Cellular component	GO:0110165	Cellular anatomical entity	90	17788	0.04	0.019	9606.ENSP00000216038,9606.ENSP00000216484,9606.ENSP00000220325,9606.ENSP00000222673,9606.ENSP00000223500,9606.ENSP00000225573,9606.ENSP00000226279,9606.ENSP00000232564,9606.ENSP00000238256,9606.ENSP00000248598,9606.ENSP00000252593,9606.ENSP00000253792,9606.ENSP00000255945,9606.ENSP00000256997,9606.ENSP00000259339,9606.ENSP00000262878,9606.ENSP00000264710,9606.ENSP00000264864,9606.ENSP00000264896,…	RTCB,SPTLC2,EHD4,OGDH,CHMP5,PNPO,CD38,GNB4,FKBP15,FGL2,BST2,ACLY,GIMAP4,ACP2,TOR1B,SAMHD1,RAB10,PI4K2B,SCARB2,HPS5,TMPO,TP53,SEC24D,PTPRO,PDIA4,CBR1,CCR5,CCR1,DTX3L,VPS35,C1GALT1C1,SHCBP1,PSMD1,TPMT,STAT2,SAMD9L,CUL1,COPB2,NEXN,MS4A4A,SEC23B,ASH2L,OAS2,EPB41L3,AK2,CX3CR1,MYOF,MPEG1,XAF1,APOBEC3C,DTL,COPA,IFI16,SNAPIN,DDO,GBP4,CEP55,PCNA,SAMD9,TRIM22,TRIM5,TLR7,GART,HSPD1,HDLBP,CD300E,DDX60,CNP,HM…
	Cellular component	GO:0043226	Organelle	77	13515	0.09	0.0239	9606.ENSP00000216038,9606.ENSP00000216484,9606.ENSP00000220325,9606.ENSP00000222673,9606.ENSP00000223500,9606.ENSP00000225573,9606.ENSP00000226279,9606.ENSP00000232564,9606.ENSP00000238256,9606.ENSP00000248598,9606.ENSP00000252593,9606.ENSP00000253792,9606.ENSP00000256997,9606.ENSP00000259339,9606.ENSP00000262878,9606.ENSP00000264710,9606.ENSP00000264864,9606.ENSP00000264896,9606.ENSP00000266732,…	RTCB,SPTLC2,EHD4,OGDH,CHMP5,PNPO,CD38,GNB4,FKBP15,FGL2,BST2,ACLY,ACP2,TOR1B,SAMHD1,RAB10,PI4K2B,SCARB2,TMPO,TP53,SEC24D,PTPRO,PDIA4,CBR1,CCR5,DTX3L,VPS35,C1GALT1C1,SHCBP1,PSMD1,STAT2,SAMD9L,CUL1,COPB2,NEXN,SEC23B,ASH2L,OAS2,EPB41L3,AK2,MYOF,MPEG1,XAF1,APOBEC3C,DTL,COPA,IFI16,SNAPIN,DDO,GBP4,CEP55,PCNA,SAMD9,TRIM22,TRIM5,TLR7,GART,HSPD1,HDLBP,DDX60,CNP,HMMR,LGALS9,CECR1,HPSE,BLVRA,OAS1,EFTUD2,IFI3…
	Cellular component	GO:0072557	IPAF inflammasome complex	2	4	2.04	0.027	9606.ENSP00000385090,9606.ENSP00000433138	NLRC4,CASP1
	Cellular component	GO:0010008	Endosome membrane	9	499	0.59	0.0449	9606.ENSP00000220325,9606.ENSP00000223500,9606.ENSP00000264710,9606.ENSP00000264896,9606.ENSP00000296161,9606.ENSP00000299138,9606.ENSP00000370034,9606.ENSP00000401399,9606.ENSP00000404854	EHD4,CHMP5,RAB10,SCARB2,DTX3L,VPS35,TLR7,MYD88,NDRG1

## Sheet: Table S8
	Table S8. The WGCNA hub-DEGs.
	Gene	Group	R	P	KME
	CRY2	grey60	-0.905393	0.000193447	-0.905393
	GNAI2	grey60	0.910739	0.000131585	0.910739
	PAK1	grey60	0.923307	4.77466e-05	0.923307
	PRKCD	grey60	0.923155	4.80478e-05	0.923155
	RALB	grey60	0.90082	0.000260035	0.90082
	RTF2	grey60	0.901251	0.000254403	0.901251
	WAS	grey60	0.902539	0.000234606	0.902539
	AGER	white	0.921703	0.000100878	0.921703
	AKAP17A	white	0.939554	1.81769e-05	0.939554
	ANKRD13D	white	0.902598	0.00042092	0.902598
	ANXA7	white	-0.901066	0.00046183	-0.901066
	ARHGAP45	white	0.922516	9.43454e-05	0.922516
	ARSA	white	0.909752	0.000256779	0.909752
	C7orf43	white	0.951955	3.82234e-06	0.951955
	CCDC88B	white	0.965848	3.66417e-07	0.965848
	CLASRP	white	0.928595	5.51809e-05	0.928595
	COL18A1	white	0.908451	0.000281701	0.908451
	CYP2D6	white	0.90157	0.000449908	0.90157
	DCAF15	white	0.934117	3.22494e-05	0.934117
	DGAT1	white	0.938295	2.08508e-05	0.938295
	FAM193B	white	0.931709	4.10367e-05	0.931709
	FCHO1	white	0.911881	0.000221132	0.911881
	LRCH4	white	0.979857	9.47647e-09	0.979857
	MATR3	white	-0.911095	0.000233884	-0.911095
	MEGF6	white	0.936103	2.62682e-05	0.936103
	MRPS10	white	-0.92718	6.25883e-05	-0.92718
	PABPC1L	white	0.904061	0.000383238	0.904061
	PGGHG	white	0.945691	8.79884e-06	0.945691
	PHF1	white	0.92147	0.000102536	0.92147
	PNKP	white	0.901489	0.000450556	0.901489
	POFUT2	white	0.923263	8.86811e-05	0.923263
	PTCD1	white	0.910486	0.000243955	0.910486
	RGL2	white	0.928313	5.64688e-05	0.928313
	RSRP1	white	0.94962	5.27601e-06	0.94962
	SELENOF	white	-0.914982	0.000174926	-0.914982
	SLC12A9	white	0.928861	5.40042e-05	0.928861
	SLC25A28	white	0.92381	8.47947e-05	0.92381
	SMIM15	white	-0.906446	0.000324738	-0.906446
	SSH3	white	0.912029	0.000219511	0.912029
	TCIRG1	white	0.964508	4.76214e-07	0.964508
	THBS3	white	0.904034	0.000383238	0.904034
	TYK2	white	0.937522	2.26165e-05	0.937522
	VAMP1	white	0.943565	1.14038e-05	0.943565
	AATK	darkolivegreen	0.960064	4.75644e-06	0.960064
	ABHD5	darkolivegreen	0.979564	4.77213e-08	0.979564
	ABTB1	darkolivegreen	0.953575	1.32355e-05	0.953575
	ACOX1	darkolivegreen	0.978164	7.53649e-08	0.978164
	ACSL1	darkolivegreen	0.937171	0.000102856	0.937171
	ADGRE3	darkolivegreen	0.963321	2.6644e-06	0.963321
	ADGRG3	darkolivegreen	0.979721	4.52729e-08	0.979721
	ADIPOR1	darkolivegreen	0.933799	0.000146214	0.933799
	ALOX5AP	darkolivegreen	0.955351	1.01715e-05	0.955351
	ALPK1	darkolivegreen	0.954428	1.16888e-05	0.954428
	ALPL	darkolivegreen	0.907678	0.00132431	0.907678
	ANKRD13A	darkolivegreen	0.965331	1.81726e-06	0.965331
	ANKRD34B	darkolivegreen	0.900391	0.0021755	0.900391
	ANXA9	darkolivegreen	0.96827	9.9163e-07	0.96827
	AQP9	darkolivegreen	0.950824	1.95429e-05	0.950824
	ARAP3	darkolivegreen	0.960277	4.58839e-06	0.960277
	ASAP1	darkolivegreen	0.942031	5.99177e-05	0.942031
	ATG2A	darkolivegreen	0.934072	0.000142258	0.934072
	BASP1	darkolivegreen	0.916906	0.000665026	0.916906
	BAZ2B	darkolivegreen	0.958849	5.82813e-06	0.958849
	C5AR2	darkolivegreen	0.963143	2.75258e-06	0.963143
	CACUL1	darkolivegreen	0.923794	0.000375605	0.923794
	CCNJL	darkolivegreen	0.968314	9.82933e-07	0.968314
	CD46	darkolivegreen	0.95655	8.44792e-06	0.95655
	CDK19	darkolivegreen	0.918029	0.000608555	0.918029
	CEACAM3	darkolivegreen	0.970196	6.45603e-07	0.970196
	CEACAM4	darkolivegreen	0.959737	5.02298e-06	0.959737
	CFAP45	darkolivegreen	0.939576	7.92382e-05	0.939576
	CHI3L1	darkolivegreen	0.916103	0.000708502	0.916103
	CMTM2	darkolivegreen	0.958733	5.93772e-06	0.958733
	CPD	darkolivegreen	0.912967	0.000898581	0.912967
	CREB5	darkolivegreen	0.971456	4.80647e-07	0.971456
	CSF2RB	darkolivegreen	0.97297	3.2975e-07	0.97297
	CSF3R	darkolivegreen	0.969287	7.93523e-07	0.969287
	CTBS	darkolivegreen	0.943352	5.13429e-05	0.943352
	CYP4F3	darkolivegreen	0.983217	1.219e-08	0.983217
	CYTH4	darkolivegreen	0.906328	0.00145663	0.906328
	DAPK2	darkolivegreen	0.943169	5.24021e-05	0.943169
	DENND3	darkolivegreen	0.971126	5.20087e-07	0.971126
	DGAT2	darkolivegreen	0.987917	1.24022e-09	0.987917
	DHX34	darkolivegreen	0.939908	7.63717e-05	0.939908
	DNAJC25-GNG10	darkolivegreen	0.902674	0.00186977	0.902674
	DOCK4	darkolivegreen	0.904493	0.00165556	0.904493
	DOCK5	darkolivegreen	0.977465	9.37241e-08	0.977465
	DOK3	darkolivegreen	0.957059	7.7955e-06	0.957059
	EPS15L1	darkolivegreen	0.917067	0.0006569	0.917067
	ERGIC1	darkolivegreen	0.947633	2.9988e-05	0.947633
	FAM214B	darkolivegreen	0.954861	1.09545e-05	0.954861
	FAM53C	darkolivegreen	0.919055	0.000560246	0.919055
	FCGR3B	darkolivegreen	0.922717	0.000411362	0.922717
	FRY	darkolivegreen	0.914995	0.000772258	0.914995
	GLT1D1	darkolivegreen	0.938528	8.89736e-05	0.938528
	GLUL	darkolivegreen	0.97914	5.50015e-08	0.97914
	GNG10	darkolivegreen	0.918027	0.000608555	0.918027
	GRAMD1C	darkolivegreen	0.923148	0.000396719	0.923148
	H3F3A	darkolivegreen	0.905626	0.00152902	0.905626
	HIF1A	darkolivegreen	0.930555	0.000201189	0.930555
	HIP1	darkolivegreen	0.963022	2.81364e-06	0.963022
	HIST1H2BC	darkolivegreen	0.927828	0.000260622	0.927828
	ICAM3	darkolivegreen	0.907103	0.00137843	0.907103
	IFITM2	darkolivegreen	0.961695	3.57364e-06	0.961695
	IFRD1	darkolivegreen	0.923676	0.000379251	0.923676
	IGF1R	darkolivegreen	0.913491	0.00086345	0.913491
	IL1R2	darkolivegreen	0.980396	3.58383e-08	0.980396
	IL1RAP	darkolivegreen	0.935908	0.000117628	0.935908
	INKA2	darkolivegreen	0.966822	1.34341e-06	0.966822
	IRS2	darkolivegreen	0.932047	0.000173814	0.932047
	ITGAX	darkolivegreen	0.951249	1.8458e-05	0.951249
	JMJD1C	darkolivegreen	0.90011	0.00221506	0.90011
	KCNK7	darkolivegreen	0.908938	0.00120914	0.908938
	KDM4B	darkolivegreen	0.902691	0.0018692	0.902691
	KDM6B	darkolivegreen	0.928973	0.000234154	0.928973
	KIAA1324	darkolivegreen	0.935258	0.000125798	0.935258
	KIF27	darkolivegreen	0.950898	1.93594e-05	0.950898
	KRT23	darkolivegreen	0.914127	0.00082431	0.914127
	LRMP	darkolivegreen	0.910786	0.00105655	0.910786
	LRP10	darkolivegreen	0.951851	1.69758e-05	0.951851
	LRRC4	darkolivegreen	0.96494	1.96211e-06	0.96494
	LRRK2	darkolivegreen	0.955915	9.32729e-06	0.955915
	MAK	darkolivegreen	0.932326	0.000169301	0.932326
	MANSC1	darkolivegreen	0.915193	0.000760839	0.915193
	MAP1LC3A	darkolivegreen	0.902611	0.00187622	0.902611
	MAP4K4	darkolivegreen	0.951155	1.86878e-05	0.951155
	MAPK3	darkolivegreen	0.900871	0.00210982	0.900871
	MBOAT2	darkolivegreen	0.964297	2.22091e-06	0.964297
	MBOAT7	darkolivegreen	0.967732	1.11128e-06	0.967732
	MGAM	darkolivegreen	0.968034	1.04292e-06	0.968034
	MINDY1	darkolivegreen	0.910858	0.00105179	0.910858
	MKNK2	darkolivegreen	0.91409	0.000825946	0.91409
	MME	darkolivegreen	0.976009	1.44504e-07	0.976009
	MMP25	darkolivegreen	0.980107	3.96534e-08	0.980107
	MMP9	darkolivegreen	0.909856	0.00113123	0.909856
	MRVI1	darkolivegreen	0.959193	5.50544e-06	0.959193
	MXD1	darkolivegreen	0.948939	2.52376e-05	0.948939
	MYBPC3	darkolivegreen	0.926507	0.000294602	0.926507
	MYO1F	darkolivegreen	0.91101	0.00104062	0.91101
	NAMPT	darkolivegreen	0.94166	6.243e-05	0.94166
	NCF4	darkolivegreen	0.961712	3.56569e-06	0.961712
	NLGN3	darkolivegreen	0.904356	0.00167019	0.904356
	NR6A1	darkolivegreen	0.959965	4.83475e-06	0.959965
	NSUN7	darkolivegreen	0.903745	0.00174184	0.903745
	OAZ2	darkolivegreen	0.919709	0.000530729	0.919709
	ORM2	darkolivegreen	0.900436	0.00217098	0.900436
	OSBPL2	darkolivegreen	0.941979	6.02376e-05	0.941979
	PADI4	darkolivegreen	0.911962	0.000968574	0.911962
	PAN3	darkolivegreen	0.916667	0.000677484	0.916667
	PANX2	darkolivegreen	0.962243	3.24102e-06	0.962243
	PBX2	darkolivegreen	0.93345	0.000151411	0.93345
	PDLIM7	darkolivegreen	0.953729	1.29504e-05	0.953729
	PELI1	darkolivegreen	0.938479	8.93798e-05	0.938479
	PFKFB4	darkolivegreen	0.937128	0.000103242	0.937128
	PGLYRP1	darkolivegreen	0.914197	0.000820498	0.914197
	PHC2	darkolivegreen	0.963986	2.35403e-06	0.963986
	PHF21A	darkolivegreen	0.920079	0.000515271	0.920079
	PHOSPHO1	darkolivegreen	0.938099	9.31458e-05	0.938099
	PIP4P2	darkolivegreen	0.918458	0.000587822	0.918458
	PKN2	darkolivegreen	0.937881	9.53288e-05	0.937881
	PLIN4	darkolivegreen	0.964145	2.28515e-06	0.964145
	PLPPR2	darkolivegreen	0.920237	0.000508841	0.920237
	PPP1R12B	darkolivegreen	0.950513	2.03893e-05	0.950513
	PPP4R1	darkolivegreen	0.979038	5.68491e-08	0.979038
	PREX1	darkolivegreen	0.939357	8.11581e-05	0.939357
	PTPRN2	darkolivegreen	0.923578	0.000382243	0.923578
	R3HDM4	darkolivegreen	0.963654	2.50388e-06	0.963654
	RAF1	darkolivegreen	0.903566	0.00176206	0.903566
	RALGAPA2	darkolivegreen	0.914085	0.000825946	0.914085
	RASSF2	darkolivegreen	0.902379	0.00190469	0.902379
	REM2	darkolivegreen	0.919859	0.000524475	0.919859
	REPS2	darkolivegreen	0.963798	2.43809e-06	0.963798
	RFLNB	darkolivegreen	0.914513	0.000801665	0.914513
	RNF10	darkolivegreen	0.957718	7.01414e-06	0.957718
	RNF141	darkolivegreen	0.914476	0.000803356	0.914476
	RNF149	darkolivegreen	0.978335	7.14385e-08	0.978335
	RNF24	darkolivegreen	0.97685	1.12905e-07	0.97685
	ROPN1L	darkolivegreen	0.943328	5.14476e-05	0.943328
	SEC14L1	darkolivegreen	0.974183	2.40119e-07	0.974183
	SIPA1L1	darkolivegreen	0.924476	0.000353654	0.924476
	SLC11A1	darkolivegreen	0.924628	0.000349437	0.924628
	SLC12A6	darkolivegreen	0.933126	0.000156388	0.933126
	SLC19A1	darkolivegreen	0.951374	1.81516e-05	0.951374
	SLC22A4	darkolivegreen	0.970947	5.41914e-07	0.970947
	SLC25A37	darkolivegreen	0.962742	2.96146e-06	0.962742
	SLC44A2	darkolivegreen	0.95197	1.67028e-05	0.95197
	SLC45A4	darkolivegreen	0.970737	5.69082e-07	0.970737
	SLC6A6	darkolivegreen	0.986779	2.31855e-09	0.986779
	SLMAP	darkolivegreen	0.932825	0.000161103	0.932825
	SLPI	darkolivegreen	0.912433	0.000935695	0.912433
	SMCHD1	darkolivegreen	0.942308	5.80354e-05	0.942308
	SOD2	darkolivegreen	0.971013	5.33921e-07	0.971013
	SOS2	darkolivegreen	0.953733	1.29504e-05	0.953733
	SPAG9	darkolivegreen	0.918956	0.000564403	0.918956
	SSH2	darkolivegreen	0.922884	0.000405724	0.922884
	STEAP4	darkolivegreen	0.932133	0.000172468	0.932133
	STK40	darkolivegreen	0.970074	6.6361e-07	0.970074
	STX3	darkolivegreen	0.96266	3.00411e-06	0.96266
	STXBP5	darkolivegreen	0.931679	0.000180177	0.931679
	SVIL	darkolivegreen	0.93723	0.00010228	0.93723
	TECPR2	darkolivegreen	0.982252	1.79687e-08	0.982252
	TFE3	darkolivegreen	0.915548	0.000740178	0.915548
	TMEM154	darkolivegreen	0.928689	0.000240378	0.928689
	TMEM164	darkolivegreen	0.964323	2.21175e-06	0.964323
	TOR1AIP2	darkolivegreen	0.908521	0.00124594	0.908521
	TP53INP2	darkolivegreen	0.941678	6.23543e-05	0.941678
	TREM1	darkolivegreen	0.96743	1.18412e-06	0.96743
	TREML2	darkolivegreen	0.986945	2.12486e-09	0.986945
	TRIM25	darkolivegreen	0.924489	0.000353544	0.924489
	TRPM6	darkolivegreen	0.954208	1.20727e-05	0.954208
	UBE2B	darkolivegreen	0.920871	0.000482439	0.920871
	UBN1	darkolivegreen	0.967926	1.06663e-06	0.967926
	USP15	darkolivegreen	0.906236	0.00146492	0.906236
	USP32	darkolivegreen	0.910065	0.00111466	0.910065
	VASP	darkolivegreen	0.903355	0.00178657	0.903355
	VMP1	darkolivegreen	0.949851	2.23197e-05	0.949851
	VNN2	darkolivegreen	0.935568	0.000121847	0.935568
	VNN3	darkolivegreen	0.967174	1.2491e-06	0.967174
	WBP2	darkolivegreen	0.907541	0.00133635	0.907541
	WDR26	darkolivegreen	0.917449	0.000637218	0.917449
	WWC3	darkolivegreen	0.91397	0.000832318	0.91397
	XKR8	darkolivegreen	0.930098	0.000210195	0.930098
	XPO6	darkolivegreen	0.966054	1.57231e-06	0.966054
	ZDHHC18	darkolivegreen	0.968928	8.5928e-07	0.968928
	ZNF117	darkolivegreen	0.912216	0.000950699	0.912216
	ZNF516	darkolivegreen	0.909603	0.00115178	0.909603
	AL135905.2	salmon2	0.923698	7.57625e-05	0.923698
	ARRB2	salmon2	0.917543	0.000125467	0.917543
	BCL10	salmon2	0.947358	6.2694e-06	0.947358
	BUD31	salmon2	0.930552	4.04598e-05	0.930552
	CCDC59	salmon2	0.9432	1.04674e-05	0.9432
	CSRNP1	salmon2	0.948049	5.7737e-06	0.948049
	DEDD2	salmon2	0.914294	0.000162265	0.914294
	DNTTIP2	salmon2	0.932574	3.35045e-05	0.932574
	EIF1	salmon2	0.963969	4.7468e-07	0.963969
	EIF5	salmon2	0.907634	0.000264276	0.907634
	FCGRT	salmon2	0.909686	0.000229135	0.909686
	FOSB	salmon2	0.926223	6.07999e-05	0.926223
	IER5	salmon2	0.930911	3.92229e-05	0.930911
	IMPA2	salmon2	0.908658	0.000246219	0.908658
	KLF5	salmon2	0.904337	0.000331727	0.904337
	MID1IP1	salmon2	0.946052	7.38548e-06	0.946052
	MPO	salmon2	0.907522	0.000265226	0.907522
	OSER1	salmon2	0.93458	2.73827e-05	0.93458
	PPP1R15A	salmon2	0.947907	5.85863e-06	0.947907
	PPP1R2	salmon2	0.923531	7.65629e-05	0.923531
	RAB5IF	salmon2	0.956378	1.75905e-06	0.956378
	SBDS	salmon2	0.931206	3.82576e-05	0.931206
	SRSF3	salmon2	0.950949	3.92435e-06	0.950949
	TMEM183A	salmon2	0.910193	0.000221587	0.910193
	TRA2B	salmon2	0.920682	9.68643e-05	0.920682
	TUBA1A	salmon2	0.921088	9.43741e-05	0.921088
	UBALD2	salmon2	0.949869	4.53904e-06	0.949869
	UBC	salmon2	0.924275	7.22687e-05	0.924275
	YPEL5	salmon2	0.957362	1.50956e-06	0.957362
	YRDC	salmon2	0.921088	9.43741e-05	0.921088
	ZFAND2A	salmon2	0.978149	1.49289e-08	0.978149
	DCP1A	indianred4	0.958758	8.73322e-07	0.958758
	DDX6	indianred4	0.957253	1.11156e-06	0.957253
	FAF2	indianred4	0.908483	0.00019525	0.908483
	FOXN3	indianred4	0.940627	1.05415e-05	0.940627
	KPNA6	indianred4	0.960913	6.06581e-07	0.960913
	METTL16	indianred4	0.927758	3.99759e-05	0.927758
	MPP5	indianred4	0.925395	4.94763e-05	0.925395
	REL	indianred4	0.92322	5.98029e-05	0.92322
	SART3	indianred4	0.900253	0.00034482	0.900253
	VEZF1	indianred4	0.903347	0.000280537	0.903347
	C7orf26	skyblue2	-0.914133	0.000318422	-0.914133
	CUL2	skyblue2	0.910365	0.000423732	0.910365
	HMGXB4	skyblue2	0.942408	2.13252e-05	0.942408
	NUCKS1	skyblue2	0.936126	4.30844e-05	0.936126
	P2RY10	skyblue2	0.905063	0.00062303	0.905063
	RNF219	skyblue2	0.905049	0.00062303	0.905049
	RPRD1B	skyblue2	0.930377	7.73736e-05	0.930377
	RRN3	skyblue2	0.928972	8.8446e-05	0.928972
	SLC17A5	skyblue2	0.901222	0.000810043	0.901222
	SREK1IP1	skyblue2	0.925823	0.000118537	0.925823
	ZNF217	skyblue2	0.921621	0.000171968	0.921621
	ZNF24	skyblue2	0.911624	0.000386012	0.911624
	ZNF43	skyblue2	0.939131	3.10662e-05	0.939131
	DUSP8	mediumpurple3	0.902791	0.000169533	0.902791
	FEM1B	mediumpurple3	0.928919	2.09521e-05	0.928919
	SOCS5	mediumpurple3	0.910741	9.62941e-05	0.910741
	ZBTB33	mediumpurple3	0.925391	2.88473e-05	0.925391
	AKAP13	coral2	0.902183	0.00119161	0.902183
	ATXN1	coral2	0.907299	0.000838238	0.907299
	BDP1	coral2	0.94728	1.84978e-05	0.94728
	BIRC6	coral2	0.905688	0.000940203	0.905688
	CEP192	coral2	0.900201	0.00135982	0.900201
	DGKH	coral2	0.904623	0.00100662	0.904623
	DYRK2	coral2	0.905448	0.000953585	0.905448
	GAN	coral2	0.940134	4.40553e-05	0.940134
	HECTD1	coral2	0.905656	0.000940934	0.905656
	HERC1	coral2	0.960099	2.73477e-06	0.960099
	INPP4A	coral2	0.911266	0.000627546	0.911266
	KIAA2026	coral2	0.943192	3.08164e-05	0.943192
	LAMTOR5	coral2	-0.91808	0.000367012	-0.91808
	MACF1	coral2	0.952773	8.7148e-06	0.952773
	MGA	coral2	0.94768	1.75826e-05	0.94768
	MINDY2	coral2	0.936025	6.90448e-05	0.936025
	MTMR9	coral2	0.904778	0.000997141	0.904778
	MYO9A	coral2	0.940113	4.40973e-05	0.940113
	NHLRC2	coral2	0.90995	0.000691171	0.90995
	OTUD7B	coral2	0.910655	0.000656378	0.910655
	PRRC2B	coral2	0.938038	5.55826e-05	0.938038
	RASGRP1	coral2	0.905044	0.000980005	0.905044
	RBM28	coral2	0.920964	0.000288254	0.920964
	SACS	coral2	0.931196	0.000113091	0.931196
	SHPRH	coral2	0.91792	0.000371358	0.91792
	SLFN12L	coral2	0.92886	0.000141367	0.92886
	SYNE2	coral2	0.924231	0.000216728	0.924231
	TAF1	coral2	0.930724	0.000118318	0.930724
	VPS13D	coral2	0.929456	0.000133689	0.929456
	ZBTB38	coral2	0.901748	0.00122593	0.901748
	ZNF142	coral2	0.911783	0.000604135	0.911783
	ZNF236	coral2	0.934309	8.2596e-05	0.934309
	ZNF827	coral2	0.909607	0.000708101	0.909607
	ADGRG1	mediumpurple1	0.927236	3.9599e-05	0.927236
	ADRB2	mediumpurple1	0.920531	7.03312e-05	0.920531
	AEBP2	mediumpurple1	0.945711	5.51746e-06	0.945711
	ARHGAP10	mediumpurple1	0.913083	0.000125063	0.913083
	BFSP1	mediumpurple1	0.931109	2.76145e-05	0.931109
	CCL5	mediumpurple1	0.91236	0.000131422	0.91236
	CEP78	mediumpurple1	0.918736	8.08292e-05	0.918736
	FCRL6	mediumpurple1	0.929898	3.09099e-05	0.929898
	GAB3	mediumpurple1	0.941738	8.89806e-06	0.941738
	GFI1	mediumpurple1	0.917934	8.5851e-05	0.917934
	GZMH	mediumpurple1	0.924231	5.15119e-05	0.924231
	KLRD1	mediumpurple1	0.95492	1.54847e-06	0.95492
	PAFAH2	mediumpurple1	0.901329	0.000290549	0.901329
	PDGFD	mediumpurple1	0.923047	5.68827e-05	0.923047
	RAP2A	mediumpurple1	0.919929	7.3574e-05	0.919929
	RGS9	mediumpurple1	0.924386	5.11099e-05	0.924386
	SAMD3	mediumpurple1	0.913968	0.000117432	0.913968
	SYNE1	mediumpurple1	0.939959	1.08661e-05	0.939959
	TBX21	mediumpurple1	0.974883	2.73784e-08	0.974883
	ALAS2	firebrick3	0.982421	1.24839e-09	0.982421
	BCL2L1	firebrick3	0.955443	7.47695e-07	0.955443
	FBXO7	firebrick3	0.908704	8.77181e-05	0.908704
	GLIS2	firebrick3	0.970602	4.37877e-08	0.970602
	HBD	firebrick3	0.952457	1.15513e-06	0.952457
	KIR2DL1	firebrick3	0.94088	4.91703e-06	0.94088
	LGALSL	firebrick3	0.933373	1.07325e-05	0.933373
	OR2W3	firebrick3	0.932654	1.14068e-05	0.932654
	PKMYT1	firebrick3	0.948852	1.88668e-06	0.948852
	SLC25A39	firebrick3	0.902711	0.000129554	0.902711
	SLC4A1	firebrick3	0.958292	4.79721e-07	0.958292
	SLC6A8	firebrick3	0.943157	3.84638e-06	0.943157
	SLX4	firebrick3	0.936422	7.98652e-06	0.936422
	SNCA	firebrick3	0.927161	1.92176e-05	0.927161
	TIGD7	firebrick3	0.93635	7.98652e-06	0.93635
	ZNF174	firebrick3	0.903721	0.000122354	0.903721
	ZNF200	firebrick3	0.906635	0.000100745	0.906635
	ZNF213	firebrick3	0.961096	3.00201e-07	0.961096
	ZNF597	firebrick3	0.941461	4.64986e-06	0.941461
	ABLIM3	pink	0.962958	6.7462e-07	0.962958
	ALOX12	pink	0.93278	3.74001e-05	0.93278
	BEND2	pink	0.973695	6.56228e-08	0.973695
	C1orf198	pink	0.900371	0.000492109	0.900371
	C2orf88	pink	0.930823	4.4977e-05	0.930823
	CAVIN2	pink	0.976211	3.28989e-08	0.976211
	CLEC1B	pink	0.906779	0.000318291	0.906779
	CLU	pink	0.925795	7.11404e-05	0.925795
	CMTM5	pink	0.908097	0.000291461	0.908097
	CTDSPL	pink	0.964895	4.70406e-07	0.964895
	CTTN	pink	0.963214	6.45337e-07	0.963214
	ESAM	pink	0.953665	3.09922e-06	0.953665
	F13A1	pink	0.920071	0.00011513	0.920071
	FAXDC2	pink	0.958178	1.54702e-06	0.958178
	FHL1	pink	0.927511	6.09097e-05	0.927511
	GFI1B	pink	0.921155	0.000106175	0.921155
	GNAZ	pink	0.900711	0.000482859	0.900711
	GNG11	pink	0.94517	9.60094e-06	0.94517
	GP6	pink	0.939671	1.82025e-05	0.939671
	GRAP2	pink	0.928843	5.38887e-05	0.928843
	GUCY1B1	pink	0.953267	3.26363e-06	0.953267
	ITGA2B	pink	0.951861	3.98701e-06	0.951861
	ITGB3	pink	0.971127	1.23859e-07	0.971127
	ITGB5	pink	0.954016	2.95142e-06	0.954016
	LTBP1	pink	0.97314	7.55716e-08	0.97314
	LY6G6E	pink	0.922762	9.26853e-05	0.922762
	LY6G6F	pink	0.948683	6.14042e-06	0.948683
	MFAP3L	pink	0.970209	1.52793e-07	0.970209
	MGAT4B	pink	0.934112	3.29935e-05	0.934112
	MMRN1	pink	0.940175	1.72513e-05	0.940175
	MPIG6B	pink	0.970331	1.48984e-07	0.970331
	MTURN	pink	0.949432	5.57088e-06	0.949432
	MYL9	pink	0.920681	0.000109727	0.920681
	MYLK	pink	0.930332	4.70189e-05	0.930332
	NRGN	pink	0.924558	7.92992e-05	0.924558
	NT5M	pink	0.929555	5.05135e-05	0.929555
	PCSK6	pink	0.966146	3.68642e-07	0.966146
	PEAR1	pink	0.914103	0.000186056	0.914103
	PF4	pink	0.91369	0.000191443	0.91369
	PGRMC1	pink	0.975769	3.72596e-08	0.975769
	PPBP	pink	0.918093	0.000135358	0.918093
	PRKAR2B	pink	0.971168	1.23039e-07	0.971168
	PROS1	pink	0.932372	3.88315e-05	0.932372
	PTGS1	pink	0.977087	2.54421e-08	0.977087
	RHOBTB1	pink	0.900367	0.000492109	0.900367
	SEC14L5	pink	0.906985	0.000314823	0.906985
	SELP	pink	0.963801	5.79423e-07	0.963801
	SH3BGRL2	pink	0.961569	8.66637e-07	0.961569
	SLC24A3	pink	0.921057	0.000106664	0.921057
	SMOX	pink	0.940832	1.60551e-05	0.940832
	SPARC	pink	0.933918	3.35383e-05	0.933918
	TAL1	pink	0.901046	0.00047394	0.901046
	TDRP	pink	0.93756	2.29428e-05	0.93756
	TGFB1I1	pink	0.953333	3.2433e-06	0.953333
	TMEM40	pink	0.965847	3.90381e-07	0.965847
	TREML1	pink	0.946344	8.30678e-06	0.946344
	TSPAN9	pink	0.93388	3.35452e-05	0.93388
	TTC7B	pink	0.932025	4.00625e-05	0.932025
	TUBA8	pink	0.942443	1.33389e-05	0.942443
	TUBB1	pink	0.956005	2.18481e-06	0.956005
	AMIGO1	coral3	0.905806	0.000201529	0.905806
	FAM102A	coral3	0.902019	0.000261051	0.902019
	OBSCN	coral3	0.915071	0.000101485	0.915071
	SCML1	coral3	0.910312	0.00014575	0.910312
	ABCA3	darkgrey	0.911198	8.65635e-05	0.911198
	BRICD5	darkgrey	0.962242	3.05308e-07	0.962242
	CACNA1H	darkgrey	0.945981	3.27392e-06	0.945981
	CCDC154	darkgrey	0.961579	3.35284e-07	0.961579
	CCDC78	darkgrey	0.930298	1.74457e-05	0.930298
	CHTF18	darkgrey	0.933862	1.24471e-05	0.933862
	CIAO3	darkgrey	0.968822	8.55718e-08	0.968822
	CRAMP1	darkgrey	0.953919	1.13074e-06	0.953919
	DECR2	darkgrey	0.961652	3.34845e-07	0.961652
	FAHD1	darkgrey	0.961684	3.34845e-07	0.961684
	FAM173A	darkgrey	0.905525	0.000128688	0.905525
	FAM234A	darkgrey	0.955211	9.38524e-07	0.955211
	FBXL16	darkgrey	0.960381	4.10647e-07	0.960381
	GFER	darkgrey	0.916091	5.96222e-05	0.916091
	GNPTG	darkgrey	0.904777	0.000134237	0.904777
	HAGH	darkgrey	0.948523	2.39715e-06	0.948523
	HAGHL	darkgrey	0.984933	5.72322e-10	0.984933
	IFT140	darkgrey	0.94396	4.17084e-06	0.94396
	JPT2	darkgrey	0.923531	3.20969e-05	0.923531
	LMF1	darkgrey	0.983399	1.11491e-09	0.983399
	METRN	darkgrey	0.95723	6.89449e-07	0.95723
	NTHL1	darkgrey	0.934044	1.2338e-05	0.934044
	PGP	darkgrey	0.937821	8.33015e-06	0.937821
	PIGQ	darkgrey	0.987634	1.45749e-10	0.987634
	PKD1	darkgrey	0.940329	6.34862e-06	0.940329
	RAB11FIP3	darkgrey	0.965765	1.59303e-07	0.965765
	RAB40C	darkgrey	0.975955	1.45021e-08	0.975955
	RPUSD1	darkgrey	0.946805	2.97469e-06	0.946805
	SLC9A3R2	darkgrey	0.933735	1.24848e-05	0.933735
	SYNGR3	darkgrey	0.966005	1.53021e-07	0.966005
	TBC1D24	darkgrey	0.902493	0.000155756	0.902493
	TBL3	darkgrey	0.963194	2.58195e-07	0.963194
	TELO2	darkgrey	0.928014	2.15071e-05	0.928014
	TRAF7	darkgrey	0.910028	9.35652e-05	0.910028
	TSC2	darkgrey	0.974493	2.16566e-08	0.974493
	UNKL	darkgrey	0.968636	8.84282e-08	0.968636
	WDR24	darkgrey	0.971825	4.27969e-08	0.971825
	WDR90	darkgrey	0.964817	1.90759e-07	0.964817
	AKAP9	sienna4	0.904196	0.000147548	0.904196
	ATG2B	sienna4	0.961864	2.87182e-07	0.961864
	ATP6V1F	sienna4	-0.90037	0.000188052	-0.90037
	PCYT1A	sienna4	0.902362	0.0001659	0.902362
	PHIP	sienna4	0.922544	3.6477e-05	0.922544
	SENP7	sienna4	0.91288	8.01141e-05	0.91288
	UBXN4	sienna4	0.912235	8.33611e-05	0.912235
	ZNF33A	sienna4	0.907738	0.000115632	0.907738
	LGR6	blueviolet	0.907289	0.000107166	0.907289
	NCR1	blueviolet	0.93644	8.44543e-06	0.93644
	NUMBL	blueviolet	0.922793	3.14061e-05	0.922793
	PTGDS	blueviolet	0.90624	0.000114287	0.90624
	ABCA2	brown	0.914856	0.001322	0.914856
	AC005726.1	brown	0.913311	0.00148674	0.913311
	ACAP3	brown	0.923529	0.00064675	0.923529
	ADCK5	brown	0.92713	0.000467395	0.92713
	AGAP6	brown	0.914523	0.00135592	0.914523
	AHDC1	brown	0.913952	0.00141544	0.913952
	ANKZF1	brown	0.962995	4.61825e-06	0.962995
	ANO8	brown	0.931535	0.000306468	0.931535
	AP1G2	brown	0.953193	2.31308e-05	0.953193
	AP4M1	brown	0.920366	0.000846723	0.920366
	ARFGAP1	brown	0.935177	0.000212067	0.935177
	BRD9	brown	0.947562	5.02893e-05	0.947562
	BTAF1	brown	0.907684	0.00225242	0.907684
	C11orf21	brown	0.902606	0.00319222	0.902606
	C16orf58	brown	0.902979	0.003114	0.902979
	C19orf71	brown	0.925938	0.00052136	0.925938
	CACNB1	brown	0.928032	0.00042984	0.928032
	CAPN10	brown	0.916901	0.00112369	0.916901
	CAPS	brown	0.906932	0.0023728	0.906932
	CCNL2	brown	0.915385	0.00126871	0.915385
	CDK10	brown	0.911128	0.00175261	0.911128
	CDK5RAP3	brown	0.9061	0.00251152	0.9061
	CELSR3	brown	0.906843	0.00238431	0.906843
	CENPT	brown	0.920217	0.000856657	0.920217
	COG8	brown	0.923191	0.000665371	0.923191
	CREBZF	brown	0.939208	0.000137273	0.939208
	CTC1	brown	0.903207	0.00306685	0.903207
	CUL9	brown	0.908654	0.00210477	0.908654
	D2HGDH	brown	0.924554	0.000590661	0.924554
	DCAF8	brown	0.917367	0.00108332	0.917367
	DENND4B	brown	0.906988	0.00236702	0.906988
	DGKZ	brown	0.906382	0.00246258	0.906382
	DHX38	brown	0.940278	0.000121887	0.940278
	DLEC1	brown	0.954062	2.03634e-05	0.954062
	DNAH1	brown	0.921557	0.000765242	0.921557
	EDC4	brown	0.957058	1.28414e-05	0.957058
	ELMO3	brown	0.900065	0.00378811	0.900065
	EML3	brown	0.939197	0.000137375	0.939197
	ENGASE	brown	0.917368	0.00108332	0.917368
	FAM160B2	brown	0.947804	4.87671e-05	0.947804
	FAM219B	brown	0.956022	1.51164e-05	0.956022
	FBRSL1	brown	0.906857	0.00238319	0.906857
	FBXO44	brown	0.918147	0.00101751	0.918147
	FCHSD1	brown	0.91919	0.00093325	0.91919
	FUK	brown	0.937735	0.000161432	0.937735
	GABBR1	brown	0.912605	0.00156813	0.912605
	GAPDHS	brown	0.91451	0.00135659	0.91451
	GLI4	brown	0.914671	0.0013409	0.914671
	GOLGA8B	brown	0.96121	6.38851e-06	0.96121
	HDAC10	brown	0.914215	0.00138714	0.914215
	HDAC6	brown	0.953162	2.32238e-05	0.953162
	HEXD	brown	0.906769	0.00239592	0.906769
	HNRNPH1	brown	0.908657	0.00210477	0.908657
	IDUA	brown	0.903813	0.00294437	0.903813
	IFFO1	brown	0.923578	0.000644255	0.923578
	IFT172	brown	0.925938	0.00052136	0.925938
	INPP5E	brown	0.953825	2.10881e-05	0.953825
	ITPR3	brown	0.92969	0.000367146	0.92969
	KAT2A	brown	0.907794	0.00223551	0.907794
	KCNAB2	brown	0.944812	7.12778e-05	0.944812
	KCTD13	brown	0.932973	0.000265859	0.932973
	KIFC2	brown	0.935593	0.000203051	0.935593
	KLHL17	brown	0.964537	3.44729e-06	0.964537
	L3HYPDH	brown	0.932526	0.000277919	0.932526
	LENG8	brown	0.9408	0.000114839	0.9408
	LHX4	brown	0.923094	0.000670733	0.923094
	LMF2	brown	0.927296	0.000460415	0.927296
	LMTK3	brown	0.920957	0.000805429	0.920957
	LTBP4	brown	0.941979	0.000100221	0.941979
	LZTR1	brown	0.931899	0.000295684	0.931899
	MAMDC4	brown	0.942812	9.08261e-05	0.942812
	MAP3K12	brown	0.923324	0.000658276	0.923324
	MAPKBP1	brown	0.905382	0.00263972	0.905382
	MCM3AP	brown	0.932741	0.000272075	0.932741
	MEGF8	brown	0.907849	0.00222784	0.907849
	MEN1	brown	0.917202	0.00109696	0.917202
	METTL17	brown	0.905828	0.00255975	0.905828
	METTL3	brown	0.958241	1.06002e-05	0.958241
	MIB2	brown	0.952657	2.49867e-05	0.952657
	MIGA2	brown	0.920288	0.000851895	0.920288
	MINK1	brown	0.913563	0.00145853	0.913563
	MORF4L1	brown	-0.906948	0.00237141	-0.906948
	MRI1	brown	0.956746	1.34925e-05	0.956746
	MRPS25	brown	0.905735	0.00257543	0.905735
	MSTO1	brown	0.900097	0.00378197	0.900097
	MUS81	brown	0.921696	0.000756451	0.921696
	MYLK4	brown	0.900734	0.00362481	0.900734
	MYO19	brown	0.928162	0.000424784	0.928162
	MZF1	brown	0.921797	0.00075023	0.921797
	NAA40	brown	0.938382	0.000150389	0.938382
	NADSYN1	brown	0.912307	0.00160382	0.912307
	NEURL4	brown	0.96635	2.40028e-06	0.96635
	NFATC2IP	brown	0.937086	0.000173192	0.937086
	NISCH	brown	0.941026	0.00011193	0.941026
	NPR2	brown	0.923304	0.000659103	0.923304
	NRBP2	brown	0.95859	1.00099e-05	0.95859
	P4HTM	brown	0.953478	2.21907e-05	0.953478
	PAN2	brown	0.981278	4.12726e-08	0.981278
	PCSK7	brown	0.919456	0.000913116	0.919456
	PGAP3	brown	0.913208	0.00149795	0.913208
	PLA2G6	brown	0.934806	0.000220278	0.934806
	PLXNA3	brown	0.973717	4.34394e-07	0.973717
	POLE	brown	0.933406	0.000254489	0.933406
	POLRMT	brown	0.939891	0.00012719	0.939891
	POMGNT1	brown	0.903285	0.0030535	0.903285
	PPOX	brown	0.947246	5.23762e-05	0.947246
	PTCD3	brown	0.908364	0.00214846	0.908364
	RAD52	brown	0.903267	0.00305563	0.903267
	RASAL3	brown	0.911098	0.00175567	0.911098
	RASGRP2	brown	0.907572	0.0022698	0.907572
	RTEL1	brown	0.954457	1.91993e-05	0.954457
	RXRB	brown	0.915401	0.00126777	0.915401
	SARM1	brown	0.922409	0.00071167	0.922409
	SBF1	brown	0.907913	0.00221852	0.907913
	SEC31B	brown	0.955589	1.61643e-05	0.955589
	SFI1	brown	0.939244	0.000136789	0.939244
	SGSM2	brown	0.948254	4.59778e-05	0.948254
	SLC26A11	brown	0.941681	0.000103748	0.941681
	SLC29A2	brown	0.906918	0.00237402	0.906918
	SNAPC4	brown	0.913025	0.00151872	0.913025
	SPG7	brown	0.934828	0.000219871	0.934828
	STK11IP	brown	0.926058	0.000515899	0.926058
	SUGP2	brown	0.960843	6.81002e-06	0.960843
	SUPT7L	brown	0.9027	0.00317317	0.9027
	SYTL1	brown	0.954987	1.77224e-05	0.954987
	TAF1C	brown	0.981604	3.65564e-08	0.981604
	TBC1D17	brown	0.9081	0.00218948	0.9081
	TJAP1	brown	0.90697	0.00236887	0.90697
	TMC6	brown	0.977873	1.31699e-07	0.977873
	TMC8	brown	0.961018	6.60647e-06	0.961018
	TMEM259	brown	0.915085	0.00129878	0.915085
	TMEM86B	brown	0.918027	0.00102713	0.918027
	TP53I13	brown	0.910985	0.00176985	0.910985
	TRIM3	brown	0.963305	4.36176e-06	0.963305
	TRIM73	brown	0.932438	0.000280238	0.932438
	TRMT2A	brown	0.90877	0.00208841	0.90877
	TSPAN32	brown	0.945398	6.62903e-05	0.945398
	TTC14	brown	0.901623	0.00341349	0.901623
	TTC22	brown	0.944218	7.66707e-05	0.944218
	TUBGCP6	brown	0.952493	2.55761e-05	0.952493
	UCKL1	brown	0.91167	0.00168248	0.91167
	USP20	brown	0.940064	0.000124835	0.940064
	VPS16	brown	0.904791	0.00275	0.904791
	XKR6	brown	0.905253	0.00266259	0.905253
	ZAP70	brown	0.94762	4.99324e-05	0.94762
	ZDHHC8	brown	0.963237	4.41611e-06	0.963237
	ZFPM1	brown	0.917739	0.00105132	0.917739
	ZMIZ2	brown	0.943627	8.23625e-05	0.943627
	ZNF248	brown	0.93997	0.000126116	0.93997
	ZNF589	brown	0.911741	0.00167426	0.911741
	ZNF76	brown	0.936458	0.00018524	0.936458
	ZNF83	brown	0.914328	0.00137554	0.914328
	ZNF862	brown	0.922845	0.00068526	0.922845
	CCDC12	floralwhite	0.927751	3.29563e-05	0.927751
	DPM1	floralwhite	0.907566	0.000170209	0.907566
	FGD3	floralwhite	-0.914557	0.00010146	-0.914557
	GTPBP4	floralwhite	0.963895	2.84575e-07	0.963895
	MAST3	floralwhite	-0.926498	3.67915e-05	-0.926498
	PHKA2	floralwhite	-0.910094	0.000142158	-0.910094
	RHOH	floralwhite	0.901512	0.000259173	0.901512
	AC010422.3	green	0.933124	3.39686e-05	0.933124
	BTF3	green	0.940322	1.62229e-05	0.940322
	C19orf53	green	0.914076	0.000177612	0.914076
	CMC4	green	0.91075	0.000228656	0.91075
	COX4I1	green	0.950416	4.74659e-06	0.950416
	COX6C	green	0.907159	0.000296387	0.907159
	EEF1A1	green	0.944658	9.82708e-06	0.944658
	EEF1B2	green	0.945303	9.10223e-06	0.945303
	EEF1D	green	0.919777	0.000113401	0.919777
	EIF3H	green	0.929851	4.66683e-05	0.929851
	EIF3M	green	0.938186	2.0318e-05	0.938186
	ERGIC3	green	0.906969	0.000298419	0.906969
	FBL	green	0.934671	2.90706e-05	0.934671
	HINT1	green	0.945511	8.90061e-06	0.945511
	NACA	green	0.905124	0.00033679	0.905124
	NPM1	green	0.906987	0.000298419	0.906987
	PFDN5	green	0.961868	8.06983e-07	0.961868
	RACK1	green	0.906408	0.000308545	0.906408
	RPL10A	green	0.980548	8.02719e-09	0.980548
	RPL11	green	0.956754	1.86688e-06	0.956754
	RPL13A	green	0.976829	2.67699e-08	0.976829
	RPL15	green	0.946713	7.66769e-06	0.946713
	RPL17	green	0.990009	7.94045e-11	0.990009
	RPL18A	green	0.944524	9.95341e-06	0.944524
	RPL19	green	0.978401	1.64966e-08	0.978401
	RPL22	green	0.952172	3.71865e-06	0.952172
	RPL23A	green	0.956949	1.82278e-06	0.956949
	RPL24	green	0.993002	6.64293e-12	0.993002
	RPL26	green	0.938157	2.0318e-05	0.938157
	RPL27	green	0.973167	7.35461e-08	0.973167
	RPL27A	green	0.918946	0.000121118	0.918946
	RPL29	green	0.965785	3.8724e-07	0.965785
	RPL30	green	0.970454	1.41848e-07	0.970454
	RPL31	green	0.976611	2.84749e-08	0.976611
	RPL32	green	0.967138	2.95068e-07	0.967138
	RPL34	green	0.939046	1.85338e-05	0.939046
	RPL35	green	0.980636	7.80331e-09	0.980636
	RPL35A	green	0.937765	2.11189e-05	0.937765
	RPL36	green	0.914954	0.000166377	0.914954
	RPL38	green	0.92961	4.73943e-05	0.92961
	RPL39	green	0.956875	1.83806e-06	0.956875
	RPL4	green	0.940076	1.66226e-05	0.940076
	RPL41	green	0.957746	1.62576e-06	0.957746
	RPL5	green	0.957302	1.73493e-06	0.957302
	RPL6	green	0.9297	4.71695e-05	0.9297
	RPL7	green	0.957396	1.71464e-06	0.957396
	RPL7A	green	0.98264	3.68813e-09	0.98264
	RPLP0	green	0.941863	1.36671e-05	0.941863
	RPS10	green	0.949013	5.72788e-06	0.949013
	RPS11	green	0.936052	2.53218e-05	0.936052
	RPS12	green	0.957166	1.76679e-06	0.957166
	RPS13	green	0.985751	9.36136e-10	0.985751
	RPS14	green	0.979373	1.20225e-08	0.979373
	RPS15A	green	0.92909	4.96296e-05	0.92909
	RPS16	green	0.981358	6.03234e-09	0.981358
	RPS17	green	0.964486	4.97386e-07	0.964486
	RPS18	green	0.947763	6.71391e-06	0.947763
	RPS19	green	0.931584	3.95129e-05	0.931584
	RPS20	green	0.980916	7.07537e-09	0.980916
	RPS21	green	0.973104	7.45113e-08	0.973104
	RPS23	green	0.972093	9.58771e-08	0.972093
	RPS24	green	0.915269	0.000162919	0.915269
	RPS25	green	0.965572	4.02819e-07	0.965572
	RPS27	green	0.957993	1.56698e-06	0.957993
	RPS27A	green	0.948082	6.46146e-06	0.948082
	RPS3A	green	0.935249	2.74654e-05	0.935249
	RPS5	green	0.920289	0.000109029	0.920289
	RPS6	green	0.963618	5.85562e-07	0.963618
	RPS7	green	0.94159	1.40597e-05	0.94159
	RPS8	green	0.986991	4.98362e-10	0.986991
	SNRPF	green	0.907197	0.000296387	0.907197
	TPT1	green	0.921369	9.97958e-05	0.921369
	UBA52	green	0.939778	1.71309e-05	0.939778
	UXT	green	0.966038	3.69159e-07	0.966038
	AC104389.5	plum4	0.912898	3.39394e-05	0.912898
	DUSP10	plum4	0.912242	3.48573e-05	0.912242
	HBG1	plum4	0.951396	6.64597e-07	0.951396
	HBG2	plum4	0.933641	5.47582e-06	0.933641
	ATP6V0C	blue2	0.928375	1.22122e-05	0.928375
	AURKAIP1	blue2	0.935578	6.13762e-06	0.935578
	COX5B	blue2	0.905107	7.9261e-05	0.905107
	DUSP23	blue2	0.945171	2.07174e-06	0.945171
	EIF4EBP1	blue2	0.910422	5.46935e-05	0.910422
	MIF	blue2	0.970491	2.94809e-08	0.970491
	SCAND1	blue2	0.934828	6.5296e-06	0.934828
	C7orf50	maroon	0.91892	3.83059e-05	0.91892
	MRPL4	maroon	0.973147	2.01184e-08	0.973147
	PIN1	maroon	0.937717	6.44322e-06	0.937717
	TBCB	maroon	0.938722	5.83913e-06	0.938722
	TMED3	maroon	0.912854	6.16271e-05	0.912854
	ENPP3	antiquewhite1	0.918316	1.51703e-05	0.918316
	GATA2	antiquewhite1	0.915726	1.80972e-05	0.915726
	ITGB8	antiquewhite1	0.924593	9.12126e-06	0.924593
	AFF3	saddlebrown	0.934415	1.35181e-05	0.934415
	BANK1	saddlebrown	0.911159	9.60586e-05	0.911159
	BCL11A	saddlebrown	0.90429	0.000152681	0.90429
	BCL7A	saddlebrown	0.919471	5.08226e-05	0.919471
	BLK	saddlebrown	0.927512	2.6268e-05	0.927512
	CD19	saddlebrown	0.926328	2.90672e-05	0.926328
	CD200	saddlebrown	0.903385	0.000161043	0.903385
	CD22	saddlebrown	0.919448	5.08226e-05	0.919448
	CD79A	saddlebrown	0.92122	4.42005e-05	0.92122
	CNR2	saddlebrown	0.900047	0.000200378	0.900047
	GNG7	saddlebrown	0.917502	5.87466e-05	0.917502
	HLA-DOB	saddlebrown	0.92444	3.39072e-05	0.92444
	IGHD	saddlebrown	0.905396	0.000142589	0.905396
	MICAL3	saddlebrown	0.908826	0.000113337	0.908826
	PAX5	saddlebrown	0.949112	2.42227e-06	0.949112
	PLPP5	saddlebrown	0.924723	3.3356e-05	0.924723
	RALGPS2	saddlebrown	0.922776	3.89584e-05	0.922776
	SLC9A7	saddlebrown	0.934215	1.36813e-05	0.934215
	SNX22	saddlebrown	0.906913	0.000129123	0.906913
	TSPAN13	saddlebrown	0.943069	5.18279e-06	0.943069
	ZNF860	saddlebrown	0.96392	2.28888e-07	0.96392
	BCAR3	darkseagreen2	0.917519	4.46988e-05	0.917519
	CAT	darkseagreen2	0.902749	0.00012752	0.902749
	CR2	darkseagreen2	0.910319	7.48026e-05	0.910319
	FCRLA	darkseagreen2	0.915065	5.38319e-05	0.915065
	HVCN1	darkseagreen2	0.912867	6.23723e-05	0.912867
	SLC44A1	darkseagreen2	0.913354	6.08337e-05	0.913354
	SPIB	darkseagreen2	0.931388	1.29514e-05	0.931388
	ZNF608	darkseagreen2	0.947565	2.08477e-06	0.947565
	ADAM9	ivory	0.921583	3.76804e-05	0.921583
	EVI5	ivory	0.94103	5.57085e-06	0.94103
	GRK3	ivory	0.966985	1.04017e-07	0.966985
	2021-03-01	ivory	0.931552	1.51018e-05	0.931552
	SCRN1	ivory	0.906539	0.00012226	0.906539
	TNS3	ivory	0.93292	1.32963e-05	0.93292
	ACTR2	darkviolet	0.912521	0.000399372	0.912521
	ADAM10	darkviolet	0.907774	0.000568346	0.907774
	ADSS	darkviolet	0.916157	0.000300275	0.916157
	API5	darkviolet	0.931779	7.55036e-05	0.931779
	ATF1	darkviolet	0.920763	0.000205148	0.920763
	CAB39	darkviolet	0.901658	0.000866941	0.901658
	CKAP5	darkviolet	0.926235	0.000127223	0.926235
	CTCF	darkviolet	0.925156	0.000140131	0.925156
	CTR9	darkviolet	0.907719	0.000569423	0.907719
	KDM4A	darkviolet	0.903161	0.000783205	0.903161
	LMAN1	darkviolet	0.935298	5.28309e-05	0.935298
	MTREX	darkviolet	0.907421	0.000580728	0.907421
	RBBP4	darkviolet	0.946773	1.4005e-05	0.946773
	RNF34	darkviolet	0.927476	0.000113824	0.927476
	RSRC1	darkviolet	0.921101	0.000199697	0.921101
	SEC23A	darkviolet	0.928504	0.000103495	0.928504
	SF3B3	darkviolet	0.930471	8.57655e-05	0.930471
	SLC25A40	darkviolet	0.93274	6.86867e-05	0.93274
	SLC9A6	darkviolet	0.940871	2.86633e-05	0.940871
	SMC1A	darkviolet	0.911532	0.00043001	0.911532
	SUPT16H	darkviolet	0.95033	8.72967e-06	0.95033
	TMEM209	darkviolet	0.945096	1.72873e-05	0.945096
	TMX1	darkviolet	0.900174	0.000956855	0.900174
	UBE2K	darkviolet	0.905178	0.000681049	0.905178
	UTP14C	darkviolet	0.924841	0.000143891	0.924841
	VPS41	darkviolet	0.927101	0.00011764	0.927101
	ZNF146	darkviolet	0.936442	4.68664e-05	0.936442
	ACLY	midnightblue	0.906034	0.00142973	0.906034
	ACP2	midnightblue	0.917494	0.000606889	0.917494
	ADA2	midnightblue	0.921635	0.000432352	0.921635
	AK2	midnightblue	0.924596	0.000334948	0.924596
	APOBEC3C	midnightblue	0.907181	0.00132104	0.907181
	ASH2L	midnightblue	0.906999	0.00133729	0.906999
	BLVRA	midnightblue	0.904703	0.00156446	0.904703
	BST2	midnightblue	0.92095	0.00045738	0.92095
	C1GALT1C1	midnightblue	0.902769	0.00178109	0.902769
	CASP1	midnightblue	0.944424	4.23196e-05	0.944424
	CBR1	midnightblue	0.926931	0.000271208	0.926931
	CCR1	midnightblue	0.903471	0.0017011	0.903471
	CCR5	midnightblue	0.933268	0.000146991	0.933268
	CD300E	midnightblue	0.935876	0.000112177	0.935876
	CD38	midnightblue	0.927209	0.000264489	0.927209
	CEP55	midnightblue	0.915463	0.000712946	0.915463
	CHMP5	midnightblue	0.91833	0.000567971	0.91833
	CNP	midnightblue	0.927448	0.000258875	0.927448
	COPA	midnightblue	0.913489	0.000829624	0.913489
	COPB2	midnightblue	0.938047	8.88233e-05	0.938047
	CUL1	midnightblue	0.92385	0.00035779	0.92385
	CX3CR1	midnightblue	0.925674	0.000304276	0.925674
	CYSLTR1	midnightblue	0.948253	2.60798e-05	0.948253
	DDO	midnightblue	0.928185	0.000241708	0.928185
	DDX60	midnightblue	0.903266	0.00172396	0.903266
	DTL	midnightblue	0.920886	0.000459507	0.920886
	DTX3L	midnightblue	0.90988	0.00108648	0.90988
	EFTUD2	midnightblue	0.900997	0.00200557	0.900997
	EHD4	midnightblue	0.962121	3.06979e-06	0.962121
	EPB41L3	midnightblue	0.910578	0.00103279	0.910578
	FGL2	midnightblue	0.918595	0.000556139	0.918595
	FKBP15	midnightblue	0.916585	0.000653078	0.916585
	GART	midnightblue	0.909105	0.00115011	0.909105
	GBP4	midnightblue	0.916377	0.000663554	0.916377
	GIMAP4	midnightblue	0.917801	0.000592854	0.917801
	GNB4	midnightblue	0.915222	0.000726144	0.915222
	HDLBP	midnightblue	0.912274	0.00090995	0.912274
	HMMR	midnightblue	0.956154	8.39679e-06	0.956154
	HPS5	midnightblue	0.904431	0.00159328	0.904431
	HPSE	midnightblue	0.912743	0.000878402	0.912743
	HSPD1	midnightblue	0.91443	0.000771861	0.91443
	ICAM2	midnightblue	0.921908	0.000422629	0.921908
	IFI16	midnightblue	0.959808	4.61552e-06	0.959808
	IFI27	midnightblue	0.936824	0.000101426	0.936824
	IFI35	midnightblue	0.905401	0.00149452	0.905401
	LGALS9	midnightblue	0.935849	0.000112406	0.935849
	MPEG1	midnightblue	0.910186	0.00106275	0.910186
	MS4A4A	midnightblue	0.924974	0.000324003	0.924974
	MYD88	midnightblue	0.905287	0.00150388	0.905287
	MYOF	midnightblue	0.979662	4.14719e-08	0.979662
	NAGK	midnightblue	0.901186	0.00198188	0.901186
	NDRG1	midnightblue	0.922672	0.000395677	0.922672
	NEXN	midnightblue	0.904172	0.00162106	0.904172
	NLRC4	midnightblue	0.953366	1.27984e-05	0.953366
	OAS1	midnightblue	0.928635	0.000231793	0.928635
	OAS2	midnightblue	0.919124	0.000532582	0.919124
	OGDH	midnightblue	0.908852	0.00117076	0.908852
	PCNA	midnightblue	0.905345	0.00149901	0.905345
	PDIA4	midnightblue	0.922841	0.000390193	0.922841
	PI4K2B	midnightblue	0.914589	0.000762889	0.914589
	PLAC8	midnightblue	0.911024	0.000999381	0.911024
	PNPO	midnightblue	0.921401	0.0004408	0.921401
	PNPT1	midnightblue	0.921307	0.00044398	0.921307
	POLDIP2	midnightblue	0.915758	0.000696884	0.915758
	PSMD1	midnightblue	0.947216	2.98288e-05	0.947216
	PTPRO	midnightblue	0.922992	0.000385401	0.922992
	PUDP	midnightblue	0.902615	0.00179838	0.902615
	RAB10	midnightblue	0.949479	2.21416e-05	0.949479
	RTCB	midnightblue	0.954806	1.0333e-05	0.954806
	SAMD9	midnightblue	0.906748	0.0013593	0.906748
	SAMD9L	midnightblue	0.914212	0.000784529	0.914212
	SAMHD1	midnightblue	0.900789	0.00203217	0.900789
	SCARB2	midnightblue	0.902798	0.00177924	0.902798
	SCIMP	midnightblue	0.966126	1.42015e-06	0.966126
	SEC23B	midnightblue	0.93207	0.000165799	0.93207
	SEC24D	midnightblue	0.941852	5.76302e-05	0.941852
	SHCBP1	midnightblue	0.948116	2.65347e-05	0.948116
	SNAPIN	midnightblue	0.908462	0.00120386	0.908462
	SPTLC2	midnightblue	0.972383	3.46037e-07	0.972383
	STAT2	midnightblue	0.923289	0.000375751	0.923289
	TLR7	midnightblue	0.94584	3.55523e-05	0.94584
	TMPO	midnightblue	0.944602	4.14351e-05	0.944602
	TOR1B	midnightblue	0.906881	0.00134749	0.906881
	TP53	midnightblue	0.904856	0.00154907	0.904856
	TPMT	midnightblue	0.951276	1.72813e-05	0.951276
	TRIM22	midnightblue	0.92054	0.000472884	0.92054
	TRIM34	midnightblue	0.953525	1.25123e-05	0.953525
	TRIM5	midnightblue	0.945338	3.78401e-05	0.945338
	VPS35	midnightblue	0.917698	0.000597366	0.917698
	XAF1	midnightblue	0.911276	0.000981357	0.911276
	AASDH	antiquewhite4	0.912293	0.00103652	0.912293
	ACOT13	antiquewhite4	0.913243	0.000963668	0.913243
	ACSL5	antiquewhite4	0.953045	1.51186e-05	0.953045
	ACTL6A	antiquewhite4	0.923007	0.00043428	0.923007
	ALDH18A1	antiquewhite4	0.918057	0.000658465	0.918057
	AP1AR	antiquewhite4	0.943679	5.246e-05	0.943679
	ARL13B	antiquewhite4	0.906392	0.00158789	0.906392
	BBS7	antiquewhite4	0.916743	0.000731634	0.916743
	BDH2	antiquewhite4	0.935737	0.000128481	0.935737
	CARNMT1	antiquewhite4	0.905397	0.00170102	0.905397
	CASP8AP2	antiquewhite4	0.921228	0.000505479	0.921228
	DCAF13	antiquewhite4	0.935534	0.000131067	0.935534
	DDX23	antiquewhite4	0.910914	0.00114803	0.910914
	DDX46	antiquewhite4	0.937276	0.000109138	0.937276
	EDC3	antiquewhite4	0.921485	0.000495192	0.921485
	EDEM3	antiquewhite4	0.935757	0.000128308	0.935757
	ELP1	antiquewhite4	0.905663	0.00167035	0.905663
	ELP3	antiquewhite4	0.937882	0.000102215	0.937882
	EPS15	antiquewhite4	0.90079	0.00232946	0.90079
	ERI2	antiquewhite4	0.908742	0.00134313	0.908742
	ESYT1	antiquewhite4	0.924981	0.000365493	0.924981
	ETNK1	antiquewhite4	0.921338	0.000501106	0.921338
	GID4	antiquewhite4	0.928259	0.000270351	0.928259
	GLCE	antiquewhite4	0.935668	0.000129321	0.935668
	GLT8D1	antiquewhite4	0.924958	0.000365959	0.924958
	GOT2	antiquewhite4	0.902045	0.00214187	0.902045
	IARS	antiquewhite4	0.902976	0.00201177	0.902976
	IBTK	antiquewhite4	0.908224	0.00139196	0.908224
	ICE2	antiquewhite4	0.917048	0.000714812	0.917048
	JRKL	antiquewhite4	0.919632	0.000578245	0.919632
	KLHL12	antiquewhite4	0.902717	0.00204657	0.902717
	L3MBTL2	antiquewhite4	0.90869	0.0013471	0.90869
	LARS	antiquewhite4	0.923152	0.000429072	0.923152
	LIMA1	antiquewhite4	0.956796	8.5404e-06	0.956796
	LMAN2L	antiquewhite4	0.931787	0.000192539	0.931787
	MRS2	antiquewhite4	0.923375	0.000421026	0.923375
	NT5DC1	antiquewhite4	0.929309	0.000244936	0.929309
	OMA1	antiquewhite4	0.906442	0.00158354	0.906442
	OXCT1	antiquewhite4	0.920727	0.000527255	0.920727
	PAQR8	antiquewhite4	0.930359	0.000221543	0.930359
	PARN	antiquewhite4	0.911596	0.00109165	0.911596
	PDCD11	antiquewhite4	0.929877	0.000232031	0.929877
	PDHA1	antiquewhite4	0.915043	0.000837587	0.915043
	PHF6	antiquewhite4	0.904488	0.00181274	0.904488
	PREP	antiquewhite4	0.951493	1.88903e-05	0.951493
	PREPL	antiquewhite4	0.936604	0.000117287	0.936604
	PRPSAP2	antiquewhite4	0.940073	8.00273e-05	0.940073
	RBM6	antiquewhite4	0.906266	0.00160104	0.906266
	RECQL	antiquewhite4	0.943079	5.63672e-05	0.943079
	RIOX2	antiquewhite4	0.928037	0.000275871	0.928037
	RPA1	antiquewhite4	0.908932	0.00132756	0.908932
	SDAD1	antiquewhite4	0.943869	5.13008e-05	0.943869
	SLAMF6	antiquewhite4	0.953719	1.36997e-05	0.953719
	SLC25A12	antiquewhite4	0.912024	0.00105735	0.912024
	SLC25A20	antiquewhite4	0.901787	0.00217826	0.901787
	SLC30A6	antiquewhite4	0.900738	0.00233581	0.900738
	SLC46A3	antiquewhite4	0.911013	0.00114032	0.911013
	SLC4A1AP	antiquewhite4	0.916513	0.000744825	0.916513
	SMARCAD1	antiquewhite4	0.946696	3.60292e-05	0.946696
	SRSF1	antiquewhite4	0.910448	0.00118818	0.910448
	STK38	antiquewhite4	0.961262	4.0294e-06	0.961262
	TCEANC2	antiquewhite4	0.922743	0.000444121	0.922743
	TCHP	antiquewhite4	0.90396	0.00187982	0.90396
	TDRKH	antiquewhite4	0.90877	0.00134146	0.90877
	TMEM214	antiquewhite4	0.927529	0.000289186	0.927529
	TMEM87B	antiquewhite4	0.908863	0.00133332	0.908863
	TRPV2	antiquewhite4	0.918939	0.000612417	0.918939
	UBA5	antiquewhite4	0.924885	0.000368069	0.924885
	UEVLD	antiquewhite4	0.914334	0.000885324	0.914334
	UPF3B	antiquewhite4	0.916973	0.000718665	0.916973
	USO1	antiquewhite4	0.941626	6.69284e-05	0.941626
	VPS36	antiquewhite4	0.950923	2.04524e-05	0.950923
	WASHC2A	antiquewhite4	0.92913	0.000248972	0.92913
	WDR92	antiquewhite4	0.908559	0.00135917	0.908559
	XPO1	antiquewhite4	0.909328	0.00129019	0.909328
	ZFP64	antiquewhite4	0.909913	0.00123603	0.909913
	DPAGT1	magenta3	0.927243	8.1051e-06	0.927243
	HYOU1	magenta3	0.965475	5.43781e-08	0.965475
	NCL	magenta3	0.902169	5.66305e-05	0.902169
	POFUT1	magenta3	0.949476	7.09506e-07	0.949476
	RPN2	magenta3	0.943623	1.46246e-06	0.943623
	SEC61A1	magenta3	0.949833	6.9457e-07	0.949833
	SRPRA	magenta3	0.91733	1.87256e-05	0.91733
	ABRACL	coral1	0.926161	0.000353975	0.926161
	AGO2	coral1	-0.916115	0.000831206	-0.916115
	ANXA2	coral1	0.933826	0.00016854	0.933826
	AP1S2	coral1	0.940148	8.53242e-05	0.940148
	ASNA1	coral1	0.949997	2.49611e-05	0.949997
	ATP5F1B	coral1	0.909059	0.00142866	0.909059
	ATP5F1C	coral1	0.964767	2.24881e-06	0.964767
	ATP5MF	coral1	0.934696	0.000154208	0.934696
	ATP5PB	coral1	0.924663	0.000404843	0.924663
	ATP5PD	coral1	0.921136	0.000549907	0.921136
	CCT3	coral1	0.914057	0.000977942	0.914057
	CCT7	coral1	0.924383	0.000414882	0.924383
	CDS2	coral1	-0.915198	0.000894063	-0.915198
	CHD2	coral1	-0.957018	8.83877e-06	-0.957018
	COMMD1	coral1	0.938985	9.71151e-05	0.938985
	COPZ1	coral1	0.960714	4.7645e-06	0.960714
	COX17	coral1	0.916344	0.000816617	0.916344
	DCTPP1	coral1	0.923508	0.00044793	0.923508
	DNAJC8	coral1	0.919552	0.000628384	0.919552
	ECH1	coral1	0.906385	0.00173337	0.906385
	EIF2S2	coral1	0.934568	0.000156178	0.934568
	EXOSC1	coral1	0.904272	0.00200723	0.904272
	GON7	coral1	0.924372	0.000414965	0.924372
	GTF3C6	coral1	0.923262	0.000457462	0.923262
	HAUS1	coral1	0.918748	0.00067171	0.918748
	HIGD1A	coral1	0.924954	0.000394919	0.924954
	HPRT1	coral1	0.917229	0.000760415	0.917229
	HSPE1	coral1	0.935892	0.000136033	0.935892
	KDM2A	coral1	-0.912023	0.00114388	-0.912023
	LMTK2	coral1	-0.910361	0.00129711	-0.910361
	MCTS1	coral1	0.932014	0.000202321	0.932014
	MDH1	coral1	0.940623	8.08632e-05	0.940623
	MINOS1	coral1	0.939886	8.78533e-05	0.939886
	NDUFA13	coral1	0.904808	0.00193709	0.904808
	NDUFA8	coral1	0.904726	0.00194691	0.904726
	NDUFA9	coral1	0.933231	0.000179014	0.933231
	NDUFB5	coral1	0.945649	4.41599e-05	0.945649
	NECAP2	coral1	0.931915	0.000204186	0.931915
	OTUB1	coral1	0.901524	0.00241578	0.901524
	PHB	coral1	0.903655	0.00209444	0.903655
	PHF12	coral1	-0.904376	0.00199404	-0.904376
	PPP1CC	coral1	0.908228	0.00151801	0.908228
	PRDX1	coral1	0.957711	7.90863e-06	0.957711
	PRDX4	coral1	0.902144	0.00232227	0.902144
	PSMA6	coral1	0.901841	0.00236755	0.901841
	PSMB1	coral1	0.907624	0.00158552	0.907624
	PSMB7	coral1	0.921192	0.00054767	0.921192
	PSMC3	coral1	0.946677	3.87695e-05	0.946677
	RAN	coral1	0.951036	2.16241e-05	0.951036
	RPL26L1	coral1	0.901865	0.00236533	0.901865
	SAP18	coral1	0.918734	0.000671996	0.918734
	SDHC	coral1	0.926557	0.000341515	0.926557
	SDHD	coral1	0.928723	0.000278792	0.928723
	SEC61B	coral1	0.920359	0.000587302	0.920359
	SLIRP	coral1	0.939269	9.41335e-05	0.939269
	SNX17	coral1	0.905938	0.0017886	0.905938
	UBE2E1	coral1	0.90356	0.00210672	0.90356
	UBE2L3	coral1	0.924844	0.000398593	0.924844
	UQCR10	coral1	0.951178	2.12144e-05	0.951178
	VAMP8	coral1	0.912454	0.00110736	0.912454
	YWHAE	coral1	0.901713	0.00238655	0.901713
	AKR1A1	lightpink3	0.910762	5.23549e-05	0.910762
	ASRGL1	lightpink3	0.91002	5.43577e-05	0.91002
	CD33	lightpink3	0.911291	5.12079e-05	0.911291
	CPVL	lightpink3	0.906327	6.86725e-05	0.906327
	DNASE1L1	lightpink3	0.903739	8.09369e-05	0.903739
	TGFBI	lightpink3	0.938562	4.28889e-06	0.938562
	VIM	lightpink3	0.908447	5.9978e-05	0.908447
	ADCK2	antiquewhite2	0.926648	7.58387e-05	0.926648
	ASB7	antiquewhite2	-0.911523	0.000266811	-0.911523
	ATAD3A	antiquewhite2	0.903659	0.000465997	0.903659
	B3GAT3	antiquewhite2	0.916892	0.000175858	0.916892
	GPS1	antiquewhite2	0.908572	0.00032852	0.908572
	IGSF8	antiquewhite2	0.916385	0.000182641	0.916385
	LAGE3	antiquewhite2	0.918868	0.000149892	0.918868
	LAS1L	antiquewhite2	0.92849	6.42142e-05	0.92849
	LONP1	antiquewhite2	0.900234	0.000585496	0.900234
	NELFB	antiquewhite2	0.903268	0.000477238	0.903268
	PRPF31	antiquewhite2	0.908926	0.000322227	0.908926
	SLC4A2	antiquewhite2	0.909065	0.000319995	0.909065
	SPNS1	antiquewhite2	0.908759	0.000325117	0.908759
	TIMM44	antiquewhite2	0.935294	3.26972e-05	0.935294
	TPRN	antiquewhite2	0.92806	6.66673e-05	0.92806
	WDR5	antiquewhite2	0.929168	6.03777e-05	0.929168
	CCL3L1	yellow4	0.910592	6.55668e-05	0.910592
	CCL4L2	yellow4	0.907539	8.10402e-05	0.907539
	LRRC23	yellow4	0.919091	3.38385e-05	0.919091
	RYR1	yellow4	0.900653	0.000129535	0.900653

## Sheet: Table S9
	Table S9. The meta-analysis DEGs.
	ID	fdr_pval	pval	zval	Qval	Qpval	tau2	Note
	ABCB1	0.0013701	2.63177e-06	4.69765	0.83542	0.658553	0	Down
	ABCD1	0.029881	0.000633513	3.41685	0.443895	0.800958	0	Down
	ABCF3	0.0386412	0.00100635	3.28874	0.690342	0.708099	0	Down
	ABHD14B	0.000201897	9.60385e-08	5.33406	0.923639	0.630136	0	Down
	ACAP3	0.0350229	0.000837091	3.34023	1.1404	0.565412	0	Down
	ADA	0.0092548	7.92419e-05	3.94668	1.1185	0.571636	0	Down
	ADD3	0.00185033	4.7309e-06	4.57638	0.659425	0.719131	0	Down
	ADHFE1	0.00904856	7.5862e-05	3.95711	1.73684	0.419614	0	Down
	ADPRHL2	0.0379064	0.000968543	3.29951	1.66431	0.43511	0	Down
	AGPAT1	0.00541176	3.37873e-05	4.14631	0.805246	0.668564	0	Down
	AGPAT3	0.033603	0.000775238	3.36149	1.2352	0.539237	0	Down
	ALKBH7	0.00844602	6.75118e-05	3.98489	0.202192	0.903846	0	Down
	ANAPC5	0.0065168	4.37863e-05	4.08654	0.663676	0.717603	0	Down
	ANKRD55	0.0252553	0.000470499	3.49701	1.03127	0.597121	0	Down
	APEH	0.0304613	0.000663482	3.40424	1.95944	0.375415	0	Down
	APOBEC1	0.0199944	0.000311484	3.60556	0.68061	0.711553	0	Down
	ARL4C	0.0418427	0.00115691	3.2493	1.29492	0.523373	0	Down
	ARL8B	0.0252553	0.000470257	3.49715	1.58806	0.45202	0	Down
	ARMC10	0.00778506	5.83422e-05	4.01942	1.48334	0.476318	0	Down
	ATE1	0.00121957	2.10295e-06	4.74327	0.403703	0.817216	0	Down
	ATG16L1	0.0192605	0.000275235	3.63756	0.541407	0.762843	0	Down
	ATP1A1	0.00899787	7.4902e-05	3.96015	1.00552	0.60486	0	Down
	ATP5A1	0.0013701	2.54114e-06	4.7048	0.470958	0.790192	0	Down
	ATP6V1H	0.0263239	0.000505566	3.47779	0.628976	0.730162	0	Down
	B3GALT4	0.0474383	0.00143855	3.1868	1.52807	0.465783	0	Down
	BACH2	0.00516667	3.12368e-05	4.16426	0.616754	0.734638	0	Down
	BATF3	0.0123758	0.000147173	3.79579	1.47463	0.478397	0	Down
	BCL10	0.00354249	1.74829e-05	4.29483	1.51375	0.46913	0	Down
	BCL6	0.0164989	0.000214845	3.70089	0.209314	0.900633	0	Down
	BCL7B	0.000523738	4.86447e-07	5.03158	1.38482	0.500369	0	Down
	BCL7C	0.0234348	0.000406335	3.53593	0.433319	0.805204	0	Down
	BID	0.0304225	0.000658148	3.40645	0.377542	0.827976	0	Down
	BMF	0.0252008	0.000463018	3.50129	0.452249	0.797619	0	Down
	BRI3	0.00118291	1.9694e-06	4.75654	0.326047	0.849571	0	Down
	BRMS1	0.00778506	5.77524e-05	4.02181	1.98019	0.371542	0	Down
	BYSL	0.0467201	0.00140566	3.19349	1.80931	0.404682	0	Down
	C12orf49	0.040601	0.00110326	3.26278	1.25558	0.53377	0	Down
	C16orf70	0.00397969	2.03504e-05	4.26101	0.285214	0.867095	0	Down
	C19orf25	0.0435958	0.00123389	3.23093	0.284317	0.867484	0	Down
	C9orf142	0.0461544	0.00138315	3.19814	1.48066	0.476956	0	Down
	CBLB	0.0395073	0.00104106	3.27919	1.79904	0.406766	0	Down
	CCDC130	0.0328077	0.000740586	3.3741	0.776297	0.678312	0	Down
	CCDC22	0.0171943	0.000226512	3.68745	0.0039774	0.998013	0	Down
	CCT8	0.00167012	3.77362e-06	4.62348	0.28261	0.868224	0	Down
	CD19	0.0460909	0.00137851	3.19911	1.88404	0.389839	0	Down
	CD1D	0.0106467	9.98997e-05	3.89084	1.5071	0.470693	0	Down
	CD300A	0.00940322	8.11013e-05	3.94112	0.151891	0.926867	0	Down
	CD320	0.000357915	2.29936e-07	5.17335	0.983796	0.611465	0	Down
	CD33	0.0368025	0.000916889	3.31486	1.63512	0.441508	0	Down
	CD83	0.0187714	0.000262296	3.64995	1.89598	0.387518	0	Down
	CD8B	0.00244093	8.85342e-06	4.44343	1.33792	0.512242	0	Down
	CDK2	0.0100821	9.29198e-05	3.90837	0.345834	0.841207	0	Down
	CDK9	0.0379064	0.000963848	3.30087	0.472181	0.789709	0	Down
	CDV3	0.00510094	2.94203e-05	4.17791	0.111484	0.945783	0	Down
	CGN	0.0335343	0.000771661	3.36276	1.09319	0.578917	0	Down
	CHIC2	0.0397655	0.00105928	3.27429	0.335681	0.845489	0	Down
	CIC	0.0196542	0.00028548	3.62813	1.20671	0.546974	0	Down
	CKAP5	0.0235188	0.000412537	3.53193	0.084892	0.958442	0	Down
	CLASP1	0.0239622	0.00042854	3.52185	0.383843	0.825372	0	Down
	CLK1	0.0109785	0.000113918	3.85886	0.742964	0.689711	0	Down
	CLN6	0.039401	0.00103083	3.28198	1.23104	0.540359	0	Down
	CMTM6	0.0455549	0.00134622	3.20594	0.817486	0.664485	0	Down
	CPEB4	0.0349953	0.000832244	3.34184	0.421049	0.810159	0	Down
	CRYL1	0.040601	0.00109905	3.26386	0.0980366	0.952164	0	Down
	CTNNBIP1	0.0106467	0.000102269	3.88514	1.71283	0.424683	0	Down
	DBI	0.0145058	0.000178541	3.74759	0.00156891	0.999216	0	Down
	DDX1	0.000688476	9.41547e-07	4.90348	1.78827	0.408962	0	Down
	DDX47	0.000163589	5.8362e-08	5.42375	1.32385	0.515857	0	Down
	DDX56	0.0171943	0.000228714	3.68499	1.85372	0.395794	0	Down
	DGKA	0.00170431	3.9522e-06	4.61388	0.133913	0.935236	0	Down
	DHRS4L2	0.0197217	0.000291991	3.6223	0.778413	0.677594	0	Down
	DIRC2	0.0268349	0.000526605	3.46685	1.75167	0.416513	0	Down
	DOK3	0.0106467	0.000106986	3.87418	1.68095	0.431505	0	Down
	DPP3	0.0368672	0.000920694	3.3137	0.565162	0.753836	0	Down
	DUS1L	0.0117217	0.000137026	3.81348	1.67561	0.432659	0	Down
	DYM	0.00177869	4.30131e-06	4.59627	1.93985	0.379111	0	Down
	DYNLT1	0.0335343	0.000769886	3.3634	0.151254	0.927162	0	Down
	DYRK4	0.0164052	0.000212505	3.70367	1.42293	0.490923	0	Down
	EBP	0.0269976	0.00054098	3.4596	0.344334	0.841839	0	Down
	ECE1	0.00512738	3.01826e-05	4.17208	0.720956	0.697343	0	Down
	ECHS1	0.00599587	3.92166e-05	4.11205	1.96518	0.37434	0	Down
	EIF2B1	0.00189527	5.52197e-06	4.54391	0.712496	0.700299	0	Down
	ETFB	0.044572	0.00129173	3.21781	1.83265	0.399987	0	Down
	EXOSC4	0.00899787	7.48334e-05	3.96037	1.6647	0.435025	0	Down
	FAM160A2	0.00242857	8.66419e-06	4.44808	0.96032	0.618684	0	Down
	FAM193A	0.020302	0.00031869	3.59961	0.68092	0.711443	0	Down
	FBXL5	0.011376	0.000124461	3.83717	1.00776	0.604182	0	Down
	FBXO21	0.0109443	0.000111929	3.86316	0.332734	0.846736	0	Down
	FCGR1B	0.0406477	0.00111178	3.2606	1.35086	0.508937	0	Down
	FIP1L1	0.0156981	0.000200331	3.7186	1.91492	0.383867	0	Down
	FLAD1	0.00188559	5.28987e-06	4.55295	1.31629	0.517812	0	Down
	FOLR2	0.0350229	0.00083715	3.34021	1.02438	0.599182	0	Down
	FOXP1	0.0418573	0.00116146	3.24818	1.84311	0.3979	0	Down
	FRAT1	0.0269283	0.000536388	3.46189	0.886036	0.642096	0	Down
	FSTL3	0.00648534	4.28037e-05	4.0918	0.409358	0.814909	0	Down
	FTO	0.00242857	8.5103e-06	4.45193	1.79619	0.407345	0	Down
	FUCA1	0.0261847	0.000499779	3.48087	1.26985	0.529974	0	Down
	FXR1	0.00263503	1.03408e-05	4.40992	0.884707	0.642523	0	Down
	GABPB1	0.0135946	0.000164901	3.76748	0.99055	0.609403	0	Down
	GALNT11	0.0273484	0.0005547	3.45285	1.61662	0.44561	0	Down
	GALNT4	0.0379064	0.000968609	3.29949	1.23318	0.539782	0	Down
	GET4	0.0197234	0.000296692	3.61817	0.759681	0.683971	0	Down
	GFRA3	0.0117217	0.00013077	3.825	0.194514	0.907323	0	Down
	GGA3	0.0192605	0.000274101	3.63862	0.906109	0.635683	0	Down
	GIT2	0.0026826	1.08465e-05	4.39957	0.773661	0.679206	0	Down
	GLB1L	0.0349953	0.000831342	3.34214	1.01656	0.60153	0	Down
	GNB2	0.00259809	9.6496e-06	4.42488	1.78024	0.410606	0	Down
	GNG5	9.23374e-05	1.64712e-08	5.64549	1.60175	0.448936	0	Down
	GORASP1	0.0192605	0.000276001	3.63684	1.77321	0.412053	0	Down
	GOSR2	0.0117217	0.000136309	3.81477	0.990842	0.609314	0	Down
	GPR150	0.0197234	0.000298272	3.6168	1.59819	0.449736	0	Down
	GRWD1	0.0147632	0.000185221	3.73837	1.88063	0.390504	0	Down
	GTF2F1	0.0458898	0.0013693	3.20105	0.699813	0.704754	0	Down
	GTF3C3	0.00760295	5.37341e-05	4.03876	1.85325	0.395887	0	Down
	H3F3C	0.00118291	1.92477e-06	4.76117	0.908624	0.634885	0	Down
	HEATR3	0.0359368	0.0008825	3.32553	1.0238	0.599356	0	Down
	HECTD1	0.0197217	0.00029172	3.62254	0.00680449	0.996604	0	Down
	HNRNPL	0.00778506	5.85119e-05	4.01873	0.505569	0.776635	0	Down
	HPRT1	0.0214292	0.000352948	3.57298	1.95652	0.375965	0	Down
	HSD17B11	0.0242873	0.00043757	3.51632	0.0993141	0.951556	0	Down
	HSH2D	0.0117217	0.000132338	3.82207	0.67559	0.713341	0	Down
	HSP90AB1	0.0111867	0.000119729	3.84668	1.00889	0.60384	0	Down
	HSPH1	0.0211385	0.000341876	3.58131	0.709006	0.701522	0	Down
	HTRA1	0.0274327	0.000561117	3.44974	0.539095	0.763725	0	Down
	HUWE1	0.0268349	0.000529785	3.46523	1.61413	0.446165	0	Down
	HYI	0.00975172	8.65662e-05	3.92545	0.250912	0.882094	0	Down
	IAH1	0.0111408	0.000118575	3.84905	0.41482	0.812686	0	Down
	IDS	0.00259809	9.73242e-06	4.42303	0.0837688	0.958981	0	Down
	IL15RA	0.00516667	3.16427e-05	4.16131	0.545402	0.76132	0	Down
	IL1A	0.0335343	0.000768295	3.36397	1.03011	0.597468	0	Down
	IL25	0.0252553	0.000471529	3.49643	1.93209	0.380585	0	Down
	IMMT	0.00335172	1.63421e-05	4.30977	0.0309303	0.984654	0	Down
	INO80	0.00318004	1.4407e-05	4.33756	0.764903	0.682187	0	Down
	JUNB	0.00194339	5.8641e-06	4.53123	1.67781	0.432183	0	Down
	KBTBD4	0.0283331	0.000587956	3.43711	0.248803	0.883025	0	Down
	KCNQ2	0.0173957	0.000234151	3.679	0.609534	0.737295	0	Down
	KDM1A	0.0258463	0.000490246	3.48603	0.276323	0.870958	0	Down
	KIAA1191	0.000966145	1.43618e-06	4.81992	0.816214	0.664908	0	Down
	KIAA2026	9.23374e-05	1.14519e-08	5.70769	1.57587	0.454782	0	Down
	KIDINS220	0.0154562	0.000195753	3.72444	0.149087	0.928167	0	Down
	KLHL21	0.00185033	4.64015e-06	4.58043	0.281988	0.868495	0	Down
	LDLRAD1	0.0478391	0.00145639	3.18324	0.0230116	0.98856	0	Down
	LPCAT3	0.0197234	0.000294269	3.62029	0.849718	0.653862	0	Down
	LRP3	0.0268349	0.000526604	3.46685	0.687976	0.708937	0	Down
	LRRC8C	0.00318004	1.43778e-05	4.33801	1.02301	0.599593	0	Down
	LTBP3	0.00242857	8.56256e-06	4.45061	1.71329	0.424585	0	Down
	LTV1	0.0404969	0.00109321	3.26537	0.500845	0.778472	0	Down
	MAD2L2	0.0395073	0.00104313	3.27863	0.793693	0.672437	0	Down
	MAEA	0.043608	0.00123683	3.23025	0.896214	0.638836	0	Down
	MAGED1	0.000523738	5.00885e-07	5.02597	0.600138	0.740767	0	Down
	MAGED2	0.00779349	5.97788e-05	4.01368	0.924905	0.629737	0	Down
	MAL	0.0189883	0.000267584	3.64482	1.66861	0.434177	0	Down
	MAP2K5	0.023783	0.000421413	3.5263	1.43376	0.488272	0	Down
	MBD1	0.017446	0.000236514	3.67644	1.09361	0.578796	0	Down
	ME2	0.0187714	0.000261458	3.65077	1.16851	0.557521	0	Down
	METTL4	0.0109785	0.00011469	3.85721	0.0960723	0.953099	0	Down
	MIIP	0.00363525	1.81568e-05	4.28643	1.7462	0.417656	0	Down
	MLF2	0.0106467	0.000103702	3.88176	0.996593	0.607565	0	Down
	MPV17	0.0013701	2.73612e-06	4.6897	0.360282	0.835153	0	Down
	MRPL12	0.0331872	0.000757752	3.36778	1.88208	0.390222	0	Down
	MT1M	0.0273484	0.000557765	3.45136	0.232171	0.890399	0	Down
	MT1X	0.0065168	4.34084e-05	4.08855	0.162999	0.921733	0	Down
	MUL1	9.23374e-05	8.8359e-09	5.75168	0.937393	0.625817	0	Down
	NAAA	0.0420709	0.00117072	3.24592	1.20934	0.546255	0	Down
	NAALADL1	0.0379064	0.000963784	3.30089	1.83553	0.399411	0	Down
	NAGA	0.0370032	0.00092849	3.31134	0.999747	0.606607	0	Down
	NANS	0.0266025	0.00051408	3.47331	1.22048	0.543221	0	Down
	NCAPD2	0.00500119	2.83494e-05	4.18634	0.757508	0.684714	0	Down
	NCSTN	0.01939	0.000280162	3.63298	0.859937	0.65053	0	Down
	NDUFA1	0.0219554	0.000365531	3.5638	0.12858	0.937733	0	Down
	NDUFA9	0.000600905	7.14597e-07	4.95735	0.900299	0.637533	0	Down
	NDUFB7	0.023072	0.000395097	3.54334	1.89942	0.386854	0	Down
	NFU1	0.0109785	0.000114867	3.85683	0.997842	0.607185	0	Down
	NGB	0.00689505	4.6794e-05	4.07109	0.277493	0.870449	0	Down
	NOD2	0.0395073	0.00104294	3.27868	0.0481279	0.976223	0	Down
	NOL12	0.0135193	0.000163184	3.7701	0.944865	0.623484	0	Down
	NOSIP	0.0101293	9.39569e-05	3.90569	0.251838	0.881686	0	Down
	NR1H2	0.00020646	1.10485e-07	5.30858	1.8402	0.398479	0	Down
	NSF	0.0281996	0.00058351	3.43917	0.489561	0.782876	0	Down
	NTSR1	0.0106467	0.000104828	3.87914	0.375713	0.828734	0	Down
	NUBP2	0.0237403	0.000419246	3.52766	1.59999	0.449331	0	Down
	NUDT14	0.00319191	1.48037e-05	4.33159	1.86796	0.392987	0	Down
	NUP210	0.0192605	0.000274227	3.6385	1.03367	0.596406	0	Down
	NXF1	0.02806	0.000578952	3.44129	0.652298	0.721698	0	Down
	OAF	0.0106467	0.00010251	3.88457	0.60102	0.74044	0	Down
	OR10V1	0.0444449	0.00127261	3.22209	0.174243	0.916566	0	Down
	OR52H1	0.0196949	0.000289253	3.62474	1.57954	0.45395	0	Down
	OSCAR	0.03026	0.000645935	3.41155	0.911715	0.633904	0	Down
	OSTM1	0.0304613	0.000666336	3.40307	1.28556	0.525828	0	Down
	P2RX4	0.0234348	0.00040645	3.53586	1.11126	0.57371	0	Down
	PAIP2	0.0112554	0.000121174	3.84374	1.28872	0.524999	0	Down
	PAK1	0.0444449	0.00127907	3.22064	1.36787	0.504628	0	Down
	PARVG	0.0348039	0.000814647	3.34777	0.855421	0.652	0	Down
	PCNT	0.0340852	0.000790417	3.35613	1.29187	0.524172	0	Down
	PDCD2L	0.0273484	0.000556956	3.45175	1.17517	0.555668	0	Down
	PDXDC1	0.0234348	0.000407694	3.53505	1.48209	0.476615	0	Down
	PEF1	0.00553661	3.52252e-05	4.13675	1.26759	0.530574	0	Down
	PGK1	0.0015119	3.32621e-06	4.64957	1.05324	0.590599	0	Down
	PHACTR4	0.00516667	3.14737e-05	4.16253	1.22252	0.542668	0	Down
	PIGF	0.0226461	0.000381071	3.55286	1.17005	0.557093	0	Down
	PKD2	0.0354673	0.000853806	3.33474	1.15998	0.559905	0	Down
	PLA2G6	0.0117217	0.000136453	3.81451	0.20714	0.901613	0	Down
	PLAGL2	0.0229049	0.000389511	3.54709	0.621027	0.733071	0	Down
	POLD1	0.0431232	0.0012077	3.23706	1.05524	0.590006	0	Down
	POLR2B	0.00583118	3.7446e-05	4.1227	0.0883886	0.956768	0	Down
	POLR2C	0.0246385	0.000448837	3.50957	0.654011	0.72108	0	Down
	PPARGC1B	0.0234348	0.000408277	3.53467	1.65185	0.437829	0	Down
	PPIE	0.0015119	3.30646e-06	4.6508	0.935418	0.626436	0	Down
	PPP1R11	0.000409047	3.16186e-07	5.11353	0.899667	0.637734	0	Down
	PRC1	0.00512738	3.00072e-05	4.17341	1.81275	0.403986	0	Down
	PREP	0.0278683	0.000571682	3.44471	1.33206	0.513744	0	Down
	PRKCH	0.0198899	0.000305405	3.61067	0.947958	0.62252	0	Down
	PRNP	0.022697	0.000383276	3.55134	1.41219	0.493568	0	Down
	PROK2	0.0106467	0.000105996	3.87644	1.13762	0.566198	0	Down
	PRPF4	0.000648696	8.48574e-07	4.92385	1.6478	0.438717	0	Down
	PRPF4B	0.0403084	0.00108333	3.26794	0.219664	0.895985	0	Down
	PRR7	0.0109785	0.00011489	3.85678	0.815152	0.665261	0	Down
	PSMA6	0.0304225	0.000654143	3.40811	1.05938	0.588788	0	Down
	PSMB3	0.00975172	8.75556e-05	3.92272	1.91997	0.382898	0	Down
	PSMB5	0.0357796	0.000872026	3.32886	1.17401	0.555989	0	Down
	PSMD1	0.0384068	0.000997966	3.2911	1.83965	0.398588	0	Down
	PSMG4	0.000523738	5.57413e-07	5.00542	1.9818	0.371242	0	Down
	PTK2	0.0400135	0.00107302	3.27065	1.56037	0.458321	0	Down
	PTPRM	0.0359368	0.000882292	3.3256	0.633588	0.728481	0	Down
	PTRH1	0.0218847	0.000362483	3.56599	1.14166	0.565055	0	Down
	PTS	9.66602e-05	2.29897e-08	5.58785	1.70546	0.42625	0	Down
	RAB4A	0.0319643	0.000714626	3.38391	1.46413	0.480915	0	Down
	RAD17	0.00318004	1.43899e-05	4.33783	0.28909	0.865416	0	Down
	RAD9A	0.0121277	0.000143501	3.80205	1.8465	0.397226	0	Down
	RALB	0.00922375	7.84276e-05	3.94915	0.0841411	0.958802	0	Down
	RAN	0.000523738	5.60548e-07	5.00434	1.33909	0.511942	0	Down
	RASSF2	0.0449231	0.00131407	3.21289	0.310371	0.856256	0	Down
	RBM23	0.0328077	0.000741284	3.37384	1.63757	0.440968	0	Down
	RBM4B	0.0106467	0.000102841	3.88379	1.4356	0.487825	0	Down
	RCCD1	0.0106467	0.000101226	3.88763	0.0495874	0.975511	0	Down
	RELB	0.01939	0.000279401	3.63369	1.43628	0.487657	0	Down
	RER1	0.000379982	2.71125e-07	5.14249	1.27256	0.529259	0	Down
	REST	0.037947	0.000977973	3.29679	0.134912	0.934769	0	Down
	RFWD3	0.00844602	6.77971e-05	3.98389	1.31443	0.518292	0	Down
	RHEB	0.0208768	0.000332678	3.58843	1.86057	0.394441	0	Down
	RHOB	0.013359	0.000160454	3.77431	0.133626	0.93537	0	Down
	RIN3	0.00593414	3.84601e-05	4.11654	0.0310352	0.984602	0	Down
	RIOK2	0.00329587	1.56778e-05	4.31894	1.55245	0.46014	0	Down
	RNASE4	0.00318004	1.39296e-05	4.34497	0.625374	0.731479	0	Down
	RNF103	0.0304613	0.000668345	3.40225	1.8062	0.405311	0	Down
	RNF170	0.0117217	0.000133138	3.82058	0.0792905	0.96113	0	Down
	RNF26	0.000604998	7.55438e-07	4.94654	1.12072	0.571003	0	Down
	RNF34	0.0173957	0.000234797	3.6783	1.61929	0.445015	0	Down
	RPAP1	0.0180218	0.000247535	3.6648	0.181777	0.91312	0	Down
	RPL27A	0.00216868	6.70539e-06	4.50283	1.62547	0.443644	0	Down
	RPL6	0.000600905	6.86075e-07	4.96526	1.51022	0.469959	0	Down
	RPRD1B	0.0202644	0.000316895	3.60108	1.88932	0.388811	0	Down
	S1PR4	0.0238466	0.000423958	3.5247	0.891449	0.64036	0	Down
	SAFB	0.0432679	0.00121947	3.23429	1.77476	0.411734	0	Down
	SAFB2	0.00987994	8.92943e-05	3.91798	1.41392	0.493142	0	Down
	SAP130	0.0449231	0.00131287	3.21315	0.748472	0.687815	0	Down
	SARNP	0.00318004	1.40245e-05	4.34348	1.69543	0.428392	0	Down
	SCARB2	0.0449231	0.00131469	3.21275	0.616769	0.734633	0	Down
	SCN4A	0.041318	0.00113503	3.25472	0.912926	0.63352	0	Down
	SDCBP	0.00220029	6.93397e-06	4.49571	1.84798	0.396933	0	Down
	SDHA	0.00975172	8.74722e-05	3.92295	1.33061	0.514116	0	Down
	SDHB	0.0211508	0.000345847	3.57829	0.947707	0.622599	0	Down
	SERPINA10	0.0228227	0.000386757	3.54896	1.5546	0.459646	0	Down
	SF3B1	0.0140145	0.000170828	3.75866	0.108837	0.947036	0	Down
	SFXN5	0.0352222	0.000844008	3.33794	1.18162	0.553879	0	Down
	SGK1	0.016633	0.00021758	3.69768	1.16513	0.558463	0	Down
	SGTA	0.0303598	0.000649871	3.4099	0.0649899	0.968027	0	Down
	SH2D3A	0.00777309	5.6387e-05	4.02744	1.4701	0.479482	0	Down
	SH3PXD2B	0.0444449	0.00127289	3.22202	1.04123	0.594154	0	Down
	SIGLEC5	0.037947	0.000977068	3.29705	0.666292	0.716665	0	Down
	SIN3A	0.0379064	0.000964111	3.3008	1.1031	0.576055	0	Down
	SLC25A1	0.000357915	2.34098e-07	5.17	0.0343804	0.982957	0	Down
	SLC2A14	0.011376	0.000123799	3.83848	0.315996	0.853851	0	Down
	SLC46A3	0.0245963	0.000446062	3.51122	1.57125	0.455835	0	Down
	SLFNL1	0.00517709	3.20143e-05	4.15864	1.72674	0.421739	0	Down
	SMYD4	0.0431971	0.0012149	3.23536	1.19604	0.549901	0	Down
	SNRPB	0.0196542	0.000286877	3.62687	1.33688	0.512508	0	Down
	SNRPC	0.0117233	0.000138019	3.81169	1.09172	0.579343	0	Down
	SNX12	0.0292877	0.000614733	3.42503	0.198704	0.905424	0	Down
	SNX19	0.00401535	2.07715e-05	4.25643	1.04199	0.59393	0	Down
	SPEN	0.00689505	4.71477e-05	4.06933	0.0793437	0.961105	0	Down
	SPG21	0.0106467	0.000106761	3.87469	1.01014	0.603462	0	Down
	SPHKAP	0.0146064	0.000180648	3.74465	1.09149	0.579409	0	Down
	SPRYD4	0.00334011	1.60869e-05	4.31325	0.160675	0.922805	0	Down
	SPTBN5	0.00835564	6.55214e-05	3.99199	1.28152	0.526891	0	Down
	SRSF10	0.0326857	0.000734641	3.37631	1.19669	0.54972	0	Down
	STAM	0.00784089	6.06086e-05	4.01043	1.58747	0.452154	0	Down
	STS	0.0198899	0.000307491	3.60891	1.57191	0.455684	0	Down
	STT3A	0.037947	0.000979248	3.29642	0.312335	0.855416	0	Down
	SUPT6H	0.0209273	0.000335972	3.58586	0.262054	0.877194	0	Down
	SVIL	0.0417512	0.00115189	3.25053	0.62099	0.733084	0	Down
	SYTL1	0.0481916	0.00147285	3.17998	1.31603	0.517878	0	Down
	TACC3	0.0112554	0.000121803	3.84247	0.707049	0.702209	0	Down
	TAF6L	0.00376201	1.90136e-05	4.27617	1.52979	0.465382	0	Down
	TBC1D2B	0.006961	4.80126e-05	4.0651	0.0372237	0.98156	0	Down
	TBC1D9	0.0395073	0.00104663	3.27768	1.22213	0.542773	0	Down
	TBCE	0.0249222	0.000456418	3.50511	1.82119	0.402286	0	Down
	TBKBP1	0.0433835	0.00122531	3.23292	0.468523	0.791155	0	Down
	TBRG4	0.00118291	1.90797e-06	4.76293	0.638275	0.726776	0	Down
	TGFB3	0.0211385	0.000341281	3.58177	0.800399	0.670186	0	Down
	THOC3	0.00866962	7.0623e-05	3.97418	1.72521	0.422062	0	Down
	THY1	0.0417512	0.00114989	3.25103	0.231947	0.890499	0	Down
	TIAM2	0.044572	0.00129039	3.21811	0.716078	0.699046	0	Down
	TM9SF4	0.0321579	0.000720865	3.38152	0.252833	0.881248	0	Down
	TMCO4	0.00187669	4.96646e-06	4.5662	0.916804	0.632293	0	Down
	TMEM45B	0.0117217	0.000132034	3.82263	0.436066	0.804099	0	Down
	TMEM57	0.0179246	0.000244068	3.66841	0.178998	0.914389	0	Down
	TMEM71	0.00516667	3.10976e-05	4.16528	1.43861	0.48709	0	Down
	TMF1	0.0255747	0.000482053	3.49054	0.0902323	0.955886	0	Down
	TOE1	0.000201897	9.54253e-08	5.33523	0.777113	0.678035	0	Down
	TOLLIP	0.0127591	0.000152491	3.78698	0.567659	0.752895	0	Down
	TOP2B	0.00260042	1.00504e-05	4.41609	0.299622	0.860871	0	Down
	TP53BP1	0.0395073	0.00104425	3.27833	0.789189	0.673953	0	Down
	TRIM29	0.032865	0.000747433	3.37156	1.69485	0.428517	0	Down
	TRPC5	0.0208768	0.00033183	3.58909	0.032837	0.983716	0	Down
	TSPAN14	0.0450953	0.0013246	3.2106	0.239713	0.887048	0	Down
	TSPYL1	0.0396835	0.00105473	3.2755	0.614799	0.735357	0	Down
	TSPYL6	0.0106467	0.000105448	3.8777	0.824537	0.662147	0	Down
	TTC31	0.029851	0.000630105	3.41831	0.664814	0.717195	0	Down
	TUFM	0.0451523	0.00132896	3.20965	0.74573	0.688758	0	Down
	TXNRD1	0.0235188	0.000412522	3.53194	0.887296	0.641691	0	Down
	U2AF1L4	0.00844602	6.75904e-05	3.98461	1.13359	0.56734	0	Down
	UAP1L1	0.023734	0.000417723	3.52863	1.39456	0.497937	0	Down
	UBE2A	0.0117217	0.00013326	3.82036	1.04065	0.594328	0	Down
	UBXN11	0.00318004	1.45596e-05	4.33525	1.95968	0.37537	0	Down
	UCHL3	0.00406717	2.13789e-05	4.24998	0.585339	0.746269	0	Down
	UCKL1	0.00187669	5.08259e-06	4.56135	0.390651	0.822567	0	Down
	USP21	0.00232197	7.54634e-06	4.47767	0.326862	0.849225	0	Down
	UVRAG	0.0013701	2.76986e-06	4.68719	1.7713	0.412446	0	Down
	VPREB3	0.031152	0.000692762	3.39243	0.460625	0.794285	0	Down
	VPS25	0.0188796	0.000264929	3.64738	1.20292	0.548011	0	Down
	VSX1	0.0379064	0.000969186	3.29932	1.45807	0.482374	0	Down
	WDR83	0.0273484	0.000556261	3.45209	0.474056	0.788969	0	Down
	WIPI1	0.0304225	0.000659421	3.40592	1.89081	0.388522	0	Down
	WWP2	0.0478103	0.00145267	3.18398	0.640356	0.72602	0	Down
	YDJC	0.00139092	2.89465e-06	4.67816	1.79103	0.408397	0	Down
	YEATS2	0.0258808	0.000492439	3.48484	1.14682	0.563601	0	Down
	ZBED4	0.00318004	1.44226e-05	4.33733	1.20297	0.547998	0	Down
	ZBTB17	0.0197234	0.000299052	3.61612	1.07657	0.583748	0	Down
	ZCCHC3	0.0106862	0.000108019	3.87184	1.65131	0.437949	0	Down
	ZFPL1	0.00406717	2.17651e-05	4.24597	1.5824	0.453301	0	Down
	ZMYM3	0.0357094	0.000866299	3.33069	0.552041	0.758797	0	Down
	ZMYND19	0.0379417	0.000972343	3.29841	1.7855	0.409529	0	Down
	ZNF45	0.0454242	0.00133966	3.20735	0.719487	0.697855	0	Down
	ZNF513	0.0354673	0.00085621	3.33395	1.95992	0.375326	0	Down
	ZNF532	0.0365785	0.000901586	3.31956	0.0707628	0.965237	0	Down
	ZNF592	0.0211986	0.00034789	3.57675	0.428772	0.807037	0	Down
	ZNF641	0.0234348	0.000405954	3.53618	0.456441	0.795949	0	Down
	ZNF688	0.0106467	0.000106827	3.87454	0.155808	0.925053	0	Down
	ZNF746	0.0220045	0.000367657	3.56227	0.387144	0.82401	0	Down
	ZNFX1	0.0493127	0.00151005	3.17274	0.25653	0.87962	0	Down
	ZNRD1	0.0304613	0.000667393	3.40264	1.89882	0.38697	0	Down
	ZZEF1	0.0197234	0.000297758	3.61724	1.26037	0.532493	0	Down
	DNAJB2	0.0013701	2.46485e-06	-4.71102	0.172614	0.917313	0	Up
	IFI27	0.00188559	5.38162e-06	-4.54933	0.849119	0.654058	0	Up
	RPS6KB2	0.00232197	7.59354e-06	-4.47633	1.44014	0.486717	0	Up
	ZMAT2	0.00241484	8.18444e-06	-4.4603	1.24167	0.537495	0	Up
	DCAF12	0.00260042	9.97278e-06	-4.41776	1.43183	0.488744	0	Up
	CARM1	0.00318004	1.36416e-05	-4.34955	0.473515	0.789183	0	Up
	MAP2K3	0.00469246	2.59483e-05	-4.20639	1.49758	0.472938	0	Up
	C11orf70	0.00550848	3.47187e-05	-4.14008	0.86086	0.650229	0	Up
	SESN3	0.00779349	5.94539e-05	-4.01497	0.306868	0.857757	0	Up
	LRFN4	0.0106467	0.000105936	-3.87658	0.22769	0.892396	0	Up
	NARS2	0.0107312	0.000109111	-3.86938	1.08058	0.58258	0	Up
	SP100	0.0111331	0.000117504	-3.85128	1.30956	0.519557	0	Up
	TCEB3	0.0117217	0.000136228	-3.81492	1.01552	0.601842	0	Up
	ECM2	0.0146499	0.000182443	-3.74216	0.788587	0.674156	0	Up
	CR1	0.0150266	0.000189418	-3.73273	1.33768	0.512302	0	Up
	CPLX4	0.0156981	0.000200683	-3.71816	0.179532	0.914145	0	Up
	RTEL1	0.0179329	0.000245248	-3.66717	1.43388	0.488245	0	Up
	DCDC2	0.0182248	0.00025249	-3.65972	1.1025	0.576228	0	Up
	TMEM158	0.0198899	0.000307185	-3.60916	1.01056	0.603336	0	Up
	SLC35C2	0.0211508	0.000345383	-3.57864	0.456199	0.796045	0	Up
	MOSPD3	0.0263239	0.000505102	-3.47804	1.23971	0.538022	0	Up
	LBH	0.0266235	0.000516069	-3.47227	1.6286	0.442949	0	Up
	LOC220729	0.0267031	0.0005192	-3.47065	1.54484	0.461894	0	Up
	ARHGAP44	0.0268349	0.000531425	-3.4644	1.77402	0.411885	0	Up
	HCN2	0.0268349	0.000532557	-3.46382	1.40723	0.494794	0	Up
	CLDN16	0.0285552	0.000594264	-3.43422	1.48721	0.475398	0	Up
	CDH6	0.0292245	0.000609929	-3.42716	1.38832	0.499495	0	Up
	RXRB	0.029881	0.000634292	-3.41651	0.222312	0.894799	0	Up
	LSAMP	0.0309463	0.000682665	-3.39645	0.611965	0.7364	0	Up
	MAP4K4	0.0311454	0.000690762	-3.39322	1.24985	0.535302	0	Up
	PCBD2	0.031629	0.00070525	-3.38753	0.267614	0.874759	0	Up
	DHX57	0.0348008	0.00080908	-3.34967	0.0369221	0.981708	0	Up
	ZNF100	0.0348039	0.000815361	-3.34753	1.54268	0.462394	0	Up
	SOCS5	0.0348968	0.000821523	-3.34544	0.289818	0.865101	0	Up
	RFESD	0.0349953	0.000831923	-3.34195	0.636731	0.727337	0	Up
	DPH3P1	0.0349953	0.000832331	-3.34181	1.00094	0.606245	0	Up
	NBR1	0.0355885	0.000861252	-3.33232	0.432958	0.805349	0	Up
	LGALS3	0.0357796	0.000872257	-3.32879	0.13384	0.93527	0	Up
	NFATC4	0.0365785	0.000904967	-3.31852	0.583207	0.747065	0	Up
	IMPG1	0.0365785	0.000906501	-3.31804	0.132876	0.935721	0	Up
	FAM127C	0.0365785	0.000906959	-3.3179	1.21448	0.544853	0	Up
	MDH1B	0.0378273	0.000951419	-3.30451	0.0541025	0.973311	0	Up
	FKBP4	0.0380894	0.000985187	-3.29472	0.497805	0.779656	0	Up
	RBMX2	0.0386879	0.00100987	-3.28776	1.20801	0.546619	0	Up
	C10orf91	0.0399139	0.00106755	-3.27209	0.0967909	0.952757	0	Up
	SYT7	0.0406477	0.00110754	-3.26168	0.673971	0.713919	0	Up
	FIS1	0.0406477	0.00111033	-3.26097	0.839734	0.657134	0	Up
	GCNT1	0.0407361	0.00111662	-3.25936	0.315386	0.854112	0	Up
	SMU1	0.043196	0.0012123	-3.23597	0.14933	0.928054	0	Up
	TBX5	0.044572	0.0012858	-3.21913	1.81963	0.402599	0	Up
	SERPINB9	0.044572	0.00129333	-3.21746	1.46446	0.480836	0	Up
	ZNF587	0.0449231	0.00131525	-3.21263	0.889895	0.640858	0	Up
	DNAJB4	0.0457045	0.00135608	-3.20384	0.802969	0.669326	0	Up
	XPO7	0.0462654	0.00138923	-3.19688	1.54836	0.461082	0	Up
	MACROD2	0.0470941	0.00142531	-3.18948	1.31537	0.51805	0	Up
	TM7SF3	0.0481916	0.00147159	-3.18023	0.89743	0.638448	0	Up

[truncated: 1 more sheets: Table S10]
